# Supplementary material for: Evidence for wastewaters as environments where mobile antibiotic resistance genes emerge
Source: Commun Biol. 2023 Mar 25;6:321. doi: 10.1038/s42003-023-04676-7 (PMC10039890; doi:10.1038/s42003-023-04676-7)
Supplement: Supplementary file 4 — Supplementary Data 1 [file 42003_2023_4676_MOESM4_ESM.xlsx]

## Sheet: genomes added to database
Species	Assembly accession
Aeromonas dhakensis	GCF_000708085.1
Aeromonas dhakensis	GCF_000819705.1
Aeromonas dhakensis	GCF_002285935.1
Aeromonas enteropelogenes	GCF_000820205.1
Aeromonas enteropelogenes	GCF_003849645.1
Shewanella frigidimarina	GCF_000014705.1
Enterobacter mori	GCF_000211415.1
Enterobacter mori	GCF_002224165.1
Enterobacter mori	GCF_002785605.1
Enterobacter mori	GCF_003056935.1
Enterobacter mori	GCF_003606205.2
Enterobacter mori	GCF_003964905.1
Enterobacter mori	GCF_003986695.1
Kluyvera ascorbata	GCF_000735365.1
Kluyvera ascorbata	GCF_003023805.1
Kluyvera ascorbata	GCF_003789135.1
Kluyvera ascorbata	GCF_900452265.1
Aeromonas allosaccharophila	GCF_000819685.1
Aeromonas allosaccharophila	GCF_000820245.1
Aeromonas allosaccharophila	GCF_001908545.1
Aeromonas allosaccharophila	GCF_003265495.1
Aeromonas allosaccharophila	GCF_006246445.1
Aeromonas allosaccharophila	GCF_901212385.1
Aeromonas sanarellii	GCF_000820085.1
Pararheinheimera mesophila	GCF_000986865.1
Kluyvera georgiana	GCF_001654985.1
Kluyvera georgiana	GCF_001682915.1
Shewanella xiamenensis	GCF_001723195.1
Shewanella xiamenensis	GCF_002738015.1
Shewanella xiamenensis	GCF_003130545.1
Shewanella xiamenensis	GCF_007595285.1
Shewanella xiamenensis	GCF_007636465.1
Moraxella pluranimalium	GCF_002014825.1
Rheinheimera pacifica	GCF_900108485.1
Aeromonas lacus	GCF_000764665.1
Aeromonas piscicola	GCF_000820005.1
Aeromonas sobria	GCF_000820145.1
Aeromonas sobria	GCF_001858225.1
Aeromonas sobria	GCF_006246215.1
Acinetobacter proteolyticus	GCA_001753605.1
Acinetobacter seifertii	GCA_000368065.1
Aeromonas diversa	GCA_000367845.1
Aeromonas jandaei	GCA_000819955.1
Citrobacter gillenii	GCA_003429605.1
Moraxella caprae	GCA_000426885.1
Moraxella equi	GCA_900453335.1
Moraxella lacunata	GCA_001591245.1
Shewanella carassii	GCA_002777975.1
Shewanella indica	GCA_002836975.1

## Sheet: #genomes origin species in db
Species	# Genomes in database
Acinetobacter baumannii	182
Acinetobacter guillouiae	1
Acinetobacter radioresistens	3
Aeromonas allosaccharophila	6
Aeromonas caviae	6
Aeromonas media	6
Aeromonas sanarellii	1
Citrobacter freundii	36
Enterobacter asburiae	7
Enterobacter cloacae	33
Enterobacter mori	7
Hafnia alvei	5
Hafnia paralvei	1
Klebsiella pneumoniae	427
Kluyvera ascorbata	4
Kluyvera georgiana	2
Leclercia adecarboxylata	11
Moraxella pluranimalium	1
Morganella morganii	14
Rheinheimera pacifica	1
Shewanella algae	4
Shewanella xiamenensis	5

## Sheet: complete genomes origin species
GCF_000018445.1_ASM1844v1	Acinetobacter baumannii ACICU
GCF_000021245.2_ASM2124v2	Acinetobacter baumannii AB0057
GCF_000069245.1_ASM6924v1	Acinetobacter baumannii AYE
GCF_000186665.3_ASM18666v4	Acinetobacter baumannii D1279779
GCF_000187205.2_ASM18720v4	Acinetobacter baumannii MDR-TJ
GCF_000188215.1_ASM18821v1	Acinetobacter baumannii 1656-2
GCF_000226275.2_ASM22627v2	Acinetobacter baumannii MDR-ZJ06
GCF_000302575.1_ASM30257v1	Acinetobacter baumannii TYTH-1
GCF_000419385.1_ASM41938v1	Acinetobacter baumannii BJAB07104
GCF_000419405.1_ASM41940v1	Acinetobacter baumannii BJAB0715
GCF_000419425.1_ASM41942v1	Acinetobacter baumannii BJAB0868
GCF_000498375.2_ASM49837v2	Acinetobacter baumannii DU202
GCF_000505685.1_ASM50568v2	Acinetobacter baumannii ZW85-1
GCF_000695855.3_ASM69585v3	Acinetobacter baumannii
GCF_000746605.1_ASM74660v1	Acinetobacter baumannii
GCF_000746645.1_ASM74664v1	Acinetobacter baumannii
GCF_000761175.1_ASM76117v1	Acinetobacter baumannii
GCF_000786735.1_ASM78673v1	Acinetobacter baumannii LAC-4
GCF_000814345.1_ASM81434v1	Acinetobacter baumannii
GCF_000828795.1_ASM82879v1	Acinetobacter baumannii NCGM 237
GCF_000828935.1_ASM82893v1	Acinetobacter baumannii
GCF_000830055.1_ASM83005v1	Acinetobacter baumannii
GCF_000939415.2_HGAP_assembly_of_Acinetobacter_baumannii_ORAB01	Acinetobacter baumannii
GCF_000963815.1_ASM96381v1	Acinetobacter baumannii
GCF_001026965.1_ASM102696v1	Acinetobacter baumannii
GCF_001077555.2_ASM107755v2	Acinetobacter baumannii
GCF_001077655.1_ASM107765v1	Acinetobacter baumannii
GCF_001077675.1_ASM107767v1	Acinetobacter baumannii
GCF_001077965.2_ASM107796v2	Acinetobacter baumannii
GCF_001261895.2_R2090	Acinetobacter baumannii
GCF_001399655.1_ASM139965v1	Acinetobacter baumannii
GCF_001457535.1_CIP70.10	Acinetobacter baumannii
GCF_001514375.1_ASM151437v1	Acinetobacter baumannii
GCF_001517645.1_R2091	Acinetobacter baumannii
GCF_001543995.1_ASM154399v1	Acinetobacter baumannii
GCF_001573065.1_ASM157306v1	Acinetobacter baumannii
GCF_001573085.1_ASM157308v1	Acinetobacter baumannii
GCF_001573105.1_ASM157310v1	Acinetobacter baumannii
GCF_001573125.1_ASM157312v1	Acinetobacter baumannii
GCF_001578145.1_ASM157814v1	Acinetobacter baumannii
GCF_001593425.2_ASM159342v2	Acinetobacter baumannii
GCF_001636235.1_ASM163623v1	Acinetobacter baumannii
GCF_001668465.2_ASM166846v2	Acinetobacter baumannii
GCF_001669145.2_ASM166914v2	Acinetobacter baumannii
GCF_001674475.2_ASM167447v2	Acinetobacter baumannii
GCF_001674505.2_ASM167450v2	Acinetobacter baumannii
GCF_001721705.1_ASM172170v1	Acinetobacter baumannii
GCF_001806345.1_ASM180634v1	Acinetobacter baumannii
GCF_001806365.1_ASM180636v1	Acinetobacter baumannii
GCF_001806385.1_ASM180638v1	Acinetobacter baumannii
GCF_001806405.1_ASM180640v1	Acinetobacter baumannii
GCF_001806425.1_ASM180642v1	Acinetobacter baumannii
GCF_001806445.1_ASM180644v1	Acinetobacter baumannii
GCF_001806465.1_ASM180646v1	Acinetobacter baumannii
GCF_001806485.1_ASM180648v1	Acinetobacter baumannii
GCF_001887305.1_ASM188730v1	Acinetobacter baumannii
GCF_001895125.2_ASM189512v2	Acinetobacter baumannii
GCF_001895985.1_ASM189598v1	Acinetobacter baumannii
GCF_001896005.1_ASM189600v1	Acinetobacter baumannii
GCF_001902375.1_ASM190237v1	Acinetobacter baumannii
GCF_001908295.1_ASM190829v1	Acinetobacter baumannii
GCF_001922205.1_ASM192220v1	Acinetobacter baumannii
GCF_001922225.1_ASM192222v1	Acinetobacter baumannii
GCF_001922245.1_ASM192224v1	Acinetobacter baumannii
GCF_001941765.1_ASM194176v1	Acinetobacter baumannii
GCF_002082625.2_ASM208262v2	Acinetobacter baumannii
GCF_002082645.1_ASM208264v1	Acinetobacter baumannii
GCF_002082685.1_ASM208268v1	Acinetobacter baumannii
GCF_002082705.1_ASM208270v1	Acinetobacter baumannii
GCF_002082725.1_ASM208272v1	Acinetobacter baumannii
GCF_002082745.1_ASM208274v1	Acinetobacter baumannii
GCF_002082785.1_ASM208278v1	Acinetobacter baumannii
GCF_002082805.1_ASM208280v1	Acinetobacter baumannii
GCF_002082825.1_ASM208282v1	Acinetobacter baumannii
GCF_002082845.1_ASM208284v1	Acinetobacter baumannii
GCF_002082865.1_ASM208286v1	Acinetobacter baumannii
GCF_002082885.1_ASM208288v1	Acinetobacter baumannii
GCF_002116925.1_ASM211692v1	Acinetobacter baumannii
GCF_002210065.1_ASM221006v1	Acinetobacter baumannii
GCF_002504145.1_ASM250414v1	Acinetobacter baumannii
GCF_002741415.1_ASM274141v1	Acinetobacter baumannii
GCF_002753915.1_ASM275391v1	Acinetobacter baumannii
GCF_002761575.1_ASM276157v1	Acinetobacter baumannii
GCF_002762095.1_ASM276209v1	Acinetobacter baumannii
GCF_002762115.1_ASM276211v1	Acinetobacter baumannii
GCF_002762155.1_ASM276215v1	Acinetobacter baumannii
GCF_002803025.2_ASM280302v2	Acinetobacter baumannii AB307-0294
GCF_002843665.1_ASM284366v1	Acinetobacter baumannii
GCF_002902885.1_ASM290288v1	Acinetobacter baumannii
GCF_002947415.1_ASM294741v1	Acinetobacter baumannii
GCF_002947845.1_ASM294784v1	Acinetobacter baumannii
GCF_002948925.1_ASM294892v1	Acinetobacter baumannii
GCF_002950495.2_ASM295049v2	Acinetobacter baumannii
GCF_002996805.1_ASM299680v1	Acinetobacter baumannii
GCF_002999195.2_ASM299919v2	Acinetobacter baumannii
GCF_003006035.1_ASM300603v1	Acinetobacter baumannii
GCF_003010655.1_ASM301065v1	Acinetobacter baumannii
GCF_003010675.1_ASM301067v1	Acinetobacter baumannii
GCF_003029495.1_ASM302949v1	Acinetobacter baumannii
GCF_003181015.1_ASM318101v1	Acinetobacter baumannii
GCF_003264255.1_ASM326425v1	Acinetobacter baumannii
GCF_003264275.1_ASM326427v1	Acinetobacter baumannii
GCF_003264295.1_ASM326429v1	Acinetobacter baumannii
GCF_003288775.1_ASM328877v1	Acinetobacter baumannii
GCF_003296225.1_ASM329622v1	Acinetobacter baumannii
GCF_003345235.1_ASM334523v1	Acinetobacter baumannii
GCF_003431385.1_ASM343138v1	Acinetobacter baumannii
GCF_003431865.1_ASM343186v1	Acinetobacter baumannii
GCF_003516005.1_ASM351600v1	Acinetobacter baumannii
GCF_003522665.1_ASM352266v1	Acinetobacter baumannii
GCF_003522705.1_ASM352270v1	Acinetobacter baumannii
GCF_003522785.1_ASM352278v1	Acinetobacter baumannii
GCF_003522845.1_ASM352284v1	Acinetobacter baumannii
GCF_003522885.1_ASM352288v1	Acinetobacter baumannii
GCF_003547115.1_ASM354711v1	Acinetobacter baumannii
GCF_003591615.1_ASM359161v1	Acinetobacter baumannii
GCF_003812065.1_ASM381206v1	Acinetobacter baumannii
GCF_003812385.1_ASM381238v1	Acinetobacter baumannii
GCF_003812485.1_ASM381248v1	Acinetobacter baumannii
GCF_003931755.1_ASM393175v1	Acinetobacter baumannii
GCF_003931775.1_ASM393177v1	Acinetobacter baumannii
GCF_003948085.2_ASM394808v2	Acinetobacter baumannii
GCF_003948455.2_ASM394845v2	Acinetobacter baumannii
GCF_003948535.2_ASM394853v2	Acinetobacter baumannii
GCF_003949115.2_ASM394911v2	Acinetobacter baumannii
GCF_003949595.2_ASM394959v2	Acinetobacter baumannii
GCF_003949725.2_ASM394972v2	Acinetobacter baumannii
GCF_004028375.1_ASM402837v1	Acinetobacter baumannii
GCF_004101685.1_ASM410168v1	Acinetobacter baumannii
GCF_004101705.1_ASM410170v1	Acinetobacter baumannii
GCF_004101725.1_ASM410172v1	Acinetobacter baumannii
GCF_004101745.1_ASM410174v1	Acinetobacter baumannii
GCF_004136355.1_ASM413635v1	Acinetobacter baumannii
GCF_004194555.1_ASM419455v1	Acinetobacter baumannii
GCF_004564095.1_ASM456409v1	Acinetobacter baumannii
GCF_004564115.1_ASM456411v1	Acinetobacter baumannii
GCF_004758865.1_ASM475886v1	Acinetobacter baumannii
GCF_004768705.1_ASM476870v1	Acinetobacter baumannii
GCF_004797155.2_ASM479715v2	Acinetobacter baumannii ATCC 17978
GCF_005280375.1_ASM528037v1	Acinetobacter baumannii
GCF_005280435.1_ASM528043v1	Acinetobacter baumannii
GCF_005280675.1_ASM528067v1	Acinetobacter baumannii
GCF_005280695.1_ASM528069v1	Acinetobacter baumannii
GCF_005280715.1_ASM528071v1	Acinetobacter baumannii
GCF_005518095.1_ASM551809v1	Acinetobacter baumannii
GCF_005519135.1_ASM551913v1	Acinetobacter baumannii ACICU
GCF_005671375.1_ASM567137v1	Acinetobacter baumannii
GCF_006385075.1_ASM638507v1	Acinetobacter baumannii
GCF_007107525.1_ASM710752v1	Acinetobacter baumannii
GCF_007221455.1_ASM722145v1	Acinetobacter baumannii
GCF_007647215.1_ASM764721v1	Acinetobacter baumannii
GCF_008033255.2_ASM803325v2	Acinetobacter baumannii
GCF_008124045.1_ASM812404v1	Acinetobacter baumannii
GCF_008244865.1_ASM824486v1	Acinetobacter baumannii
GCF_008244885.1_ASM824488v1	Acinetobacter baumannii
GCF_008244905.1_ASM824490v1	Acinetobacter baumannii
GCF_008630895.1_ASM863089v1	Acinetobacter baumannii
GCF_008632635.1_ASM863263v1	Acinetobacter baumannii
GCF_008802935.1_ASM880293v1	Acinetobacter baumannii
GCF_008807055.1_ASM880705v1	Acinetobacter baumannii
GCF_008931365.1_ASM893136v1	Acinetobacter baumannii
GCF_009035845.1_ASM903584v1	Acinetobacter baumannii
GCF_009455505.1_ASM945550v1	Acinetobacter baumannii
GCF_009497995.1_ASM949799v1	Acinetobacter baumannii
GCF_009498335.1_ASM949833v1	Acinetobacter baumannii
GCF_009740145.1_ASM974014v1	Acinetobacter baumannii
GCF_009759685.1_ASM975968v1	Acinetobacter baumannii
GCF_009833005.1_ASM983300v1	Acinetobacter baumannii
GCF_011067065.1_ASM1106706v1	Acinetobacter baumannii
GCF_012272715.1_ASM1227271v1	Acinetobacter baumannii
GCF_012272735.1_ASM1227273v1	Acinetobacter baumannii
GCF_012272755.1_ASM1227275v1	Acinetobacter baumannii
GCF_012272775.1_ASM1227277v1	Acinetobacter baumannii
GCF_012272795.1_ASM1227279v1	Acinetobacter baumannii
GCF_012931605.1_ASM1293160v1	Acinetobacter baumannii
GCF_012931625.1_ASM1293162v1	Acinetobacter baumannii
GCF_012931645.1_ASM1293164v1	Acinetobacter baumannii
GCF_012931665.1_ASM1293166v1	Acinetobacter baumannii
GCF_012934905.1_ASM1293490v1	Acinetobacter baumannii
GCF_012934925.1_ASM1293492v1	Acinetobacter baumannii
GCF_012934945.1_ASM1293494v1	Acinetobacter baumannii
GCF_012934965.1_ASM1293496v1	Acinetobacter baumannii
GCF_012934985.1_ASM1293498v1	Acinetobacter baumannii
GCF_012935005.1_ASM1293500v1	Acinetobacter baumannii
GCF_012935025.1_ASM1293502v1	Acinetobacter baumannii
GCF_012935045.1_ASM1293504v1	Acinetobacter baumannii
GCF_012935065.1_ASM1293506v1	Acinetobacter baumannii
GCF_012935085.1_ASM1293508v1	Acinetobacter baumannii
GCF_012935105.1_ASM1293510v1	Acinetobacter baumannii
GCF_012935125.1_ASM1293512v1	Acinetobacter baumannii
GCF_012935145.1_ASM1293514v1	Acinetobacter baumannii
GCF_012935165.1_ASM1293516v1	Acinetobacter baumannii
GCF_012935185.1_ASM1293518v1	Acinetobacter baumannii
GCF_012974585.1_ASM1297458v1	Acinetobacter baumannii
GCF_012974845.1_ASM1297484v1	Acinetobacter baumannii
GCF_013305465.1_ASM1330546v1	Acinetobacter baumannii
GCF_013372085.1_ASM1337208v1	Acinetobacter baumannii ATCC 17978
GCF_013376855.2_ASM1337685v2	Acinetobacter baumannii
GCF_013377175.1_ASM1337717v1	Acinetobacter baumannii
GCF_013394265.1_ASM1339426v1	Acinetobacter baumannii
GCF_013394285.1_ASM1339428v1	Acinetobacter baumannii
GCF_013416255.1_ASM1341625v1	Acinetobacter baumannii
GCF_013416275.1_ASM1341627v1	Acinetobacter baumannii
GCF_013787185.1_ASM1378718v1	Acinetobacter baumannii
GCF_014159355.1_ASM1415935v1	Acinetobacter baumannii
GCF_014169655.1_ASM1416965v1	Acinetobacter baumannii
GCF_014171935.1_ASM1417193v1	Acinetobacter baumannii
GCF_014267385.1_ASM1426738v1	Acinetobacter baumannii
GCF_014322245.1_ASM1432224v1	Acinetobacter baumannii
GCF_014672735.1_ASM1467273v1	Acinetobacter baumannii
GCF_014672755.1_ASM1467275v1	Acinetobacter baumannii
GCF_014672775.1_ASM1467277v1	Acinetobacter baumannii
GCF_014705785.1_ASM1470578v1	Acinetobacter baumannii
GCF_014705805.1_ASM1470580v1	Acinetobacter baumannii
GCF_014705825.1_ASM1470582v1	Acinetobacter baumannii
GCF_014705845.1_ASM1470584v1	Acinetobacter baumannii
GCF_014705865.1_ASM1470586v1	Acinetobacter baumannii
GCF_014705885.1_ASM1470588v1	Acinetobacter baumannii
GCF_014874575.1_ASM1487457v1	Acinetobacter baumannii
GCF_015571935.1_ASM1557193v1	Acinetobacter baumannii
GCF_015732435.1_ASM1573243v1	Acinetobacter baumannii
GCF_015870765.1_ASM1587076v1	Acinetobacter baumannii
GCF_015870965.1_ASM1587096v1	Acinetobacter baumannii
GCF_015910475.1_ASM1591047v1	Acinetobacter baumannii
GCF_016127515.1_ASM1612751v1	Acinetobacter baumannii
GCF_016350005.1_ASM1635000v1	Acinetobacter baumannii
GCF_016350065.1_ASM1635006v1	Acinetobacter baumannii
GCF_016350085.1_ASM1635008v1	Acinetobacter baumannii
GCF_016350105.1_ASM1635010v1	Acinetobacter baumannii
GCF_016864295.1_ASM1686429v1	Acinetobacter baumannii
GCF_016864315.1_ASM1686431v1	Acinetobacter baumannii
GCF_016864335.1_ASM1686433v1	Acinetobacter baumannii
GCF_016864915.1_ASM1686491v1	Acinetobacter baumannii
GCF_016865465.1_ASM1686546v1	Acinetobacter baumannii
GCF_016903135.1_ASM1690313v1	Acinetobacter baumannii
GCF_016903215.1_ASM1690321v1	Acinetobacter baumannii
GCF_016919505.1_ASM1691950v1	Acinetobacter baumannii
GCF_900088705.1_26872B01	Acinetobacter baumannii
GCF_900093475.1_36734_D01_2	Acinetobacter baumannii
GCF_900478145.1_34555_D01	Acinetobacter baumannii
GCF_002370525.2_ASM237052v2	Acinetobacter guillouiae
GCF_000301795.1_ASM30179v1	Acinetobacter radioresistens TG02010
GCF_002993105.1_ASM299310v1	Acinetobacter radioresistens
GCF_003258335.1_ASM325833v1	Acinetobacter radioresistens
GCF_005519305.1_ASM551930v1	Acinetobacter radioresistens
GCF_006757745.1_ASM675774v1	Acinetobacter radioresistens DSM 6976 = NBRC 102413 = CIP 103788
GCF_016026615.1_ASM1602661v1	Aeromonas allosaccharophila
GCF_000783715.2_ASM78371v2	Aeromonas caviae
GCF_000783775.2_ASM78377v2	Aeromonas caviae
GCF_003294855.2_ASM329485v2	Aeromonas caviae
GCF_003925855.2_ASM392585v2	Aeromonas caviae
GCF_007179295.1_ASM717929v1	Aeromonas caviae
GCF_013487965.1_ASM1348796v1	Aeromonas caviae
GCF_013487985.1_ASM1348798v1	Aeromonas caviae
GCF_013488005.1_ASM1348800v1	Aeromonas caviae
GCF_014158455.1_ASM1415845v1	Aeromonas caviae
GCF_014162015.1_ASM1416201v1	Aeromonas caviae
GCF_014168635.1_ASM1416863v1	Aeromonas caviae
GCF_014169235.1_ASM1416923v1	Aeromonas caviae
GCF_014169675.1_ASM1416967v1	Aeromonas caviae
GCF_014169735.1_ASM1416973v1	Aeromonas caviae
GCF_015508545.1_ASM1550854v2	Aeromonas caviae
GCF_016126815.2_ASM1612681v2	Aeromonas caviae
GCF_016598815.1_ASM1659881v1	Aeromonas caviae
GCF_016728865.1_ASM1672886v1	Aeromonas caviae
GCF_016861425.1_ASM1686142v1	Aeromonas caviae
GCF_900476005.1_51438_H01	Aeromonas caviae
GCF_000287215.2_ASM28721v3	Aeromonas media WS
GCF_009931135.1_ASM993113v1	Aeromonas media
GCF_013085485.1_ASM1308548v1	Aeromonas media
GCF_013085725.1_ASM1308572v1	Aeromonas media
GCF_013085745.1_ASM1308574v1	Aeromonas media
GCF_013085765.1_ASM1308576v1	Aeromonas media
GCF_013085785.1_ASM1308578v1	Aeromonas media
GCF_014109865.1_ASM1410986v1	Aeromonas media
GCF_014161425.1_ASM1416142v1	Aeromonas media
GCF_016653695.1_ASM1665369v1	Aeromonas media
GCF_000820085.1_PRJEB7037	Aeromonas sanarellii
GCF_000648515.1_ASM64851v1	Citrobacter freundii CFNIH1
GCF_000783755.2_ASM78375v2	Citrobacter freundii
GCF_000783995.2_ASM78399v2	Citrobacter freundii
GCF_001022155.1_ASM102215v1	Citrobacter freundii
GCF_001022275.1_ASM102227v1	Citrobacter freundii
GCF_001702455.1_ASM170245v1	Citrobacter freundii
GCF_001718055.1_ASM171805v1	Citrobacter freundii
GCF_002211705.1_ASM221170v1	Citrobacter freundii
GCF_002215385.1_ASM221538v1	Citrobacter freundii
GCF_002786865.1_ASM278686v1	Citrobacter freundii
GCF_002796485.1_ASM279648v1	Citrobacter freundii
GCF_002796505.1_ASM279650v1	Citrobacter freundii
GCF_002880615.1_ASM288061v1	Citrobacter freundii complex sp. CFNIH2
GCF_002903215.1_ASM290321v1	Citrobacter freundii complex sp. CFNIH3
GCF_002903305.1_ASM290330v1	Citrobacter freundii complex sp. CFNIH9
GCF_002934505.1_ASM293450v1	Citrobacter freundii complex sp. CFNIH4
GCF_002946635.1_ASM294663v1	Citrobacter freundii
GCF_003571565.1_ASM357156v1	Citrobacter freundii
GCF_003665535.1_ASM366553v1	Citrobacter freundii
GCF_003665595.1_ASM366559v1	Citrobacter freundii
GCF_003665615.1_ASM366561v1	Citrobacter freundii
GCF_003665635.1_ASM366563v1	Citrobacter freundii
GCF_003665655.1_ASM366565v1	Citrobacter freundii
GCF_003665675.1_ASM366567v1	Citrobacter freundii
GCF_003812325.1_ASM381232v1	Citrobacter freundii
GCF_003812345.1_ASM381234v1	Citrobacter freundii
GCF_004103775.1_ASM410377v1	Citrobacter freundii
GCF_004344985.1_ASM434498v1	Citrobacter freundii
GCF_004792475.1_ASM479247v1	Citrobacter freundii
GCF_005960425.1_ASM596042v1	Citrobacter freundii
GCF_008931485.1_ASM893148v1	Citrobacter freundii
GCF_008931505.1_ASM893150v1	Citrobacter freundii
GCF_008931625.1_ASM893162v1	Citrobacter freundii
GCF_008931685.1_ASM893168v1	Citrobacter freundii
GCF_009664025.1_ASM966402v1	Citrobacter freundii
GCF_009664045.1_ASM966404v1	Citrobacter freundii
GCF_009664065.1_ASM966406v1	Citrobacter freundii
GCF_009856695.1_ASM985669v1	Citrobacter freundii
GCF_009857035.1_ASM985703v1	Citrobacter freundii
GCF_010365585.1_ASM1036558v1	Citrobacter freundii
GCF_011064845.1_ASM1106484v1	Citrobacter freundii ATCC 8090 = MTCC 1658 = NBRC 12681
GCF_013085885.1_ASM1308588v1	Citrobacter freundii
GCF_013371705.1_ASM1337170v1	Citrobacter freundii
GCF_013389635.1_ASM1338963v1	Citrobacter freundii
GCF_013390245.1_ASM1339024v1	Citrobacter freundii
GCF_013589875.1_ASM1358987v1	Citrobacter freundii
GCF_013590555.1_ASM1359055v1	Citrobacter freundii
GCF_013604545.1_ASM1360454v1	Citrobacter freundii
GCF_013612875.1_ASM1361287v1	Citrobacter freundii
GCF_013614655.1_ASM1361465v1	Citrobacter freundii
GCF_013724765.1_ASM1372476v1	Citrobacter freundii
GCF_013724985.1_ASM1372498v1	Citrobacter freundii
GCF_013725165.1_ASM1372516v1	Citrobacter freundii
GCF_013725595.1_ASM1372559v1	Citrobacter freundii
GCF_013726215.1_ASM1372621v1	Citrobacter freundii
GCF_013726615.1_ASM1372661v1	Citrobacter freundii
GCF_013727455.1_ASM1372745v1	Citrobacter freundii
GCF_013729995.1_ASM1372999v1	Citrobacter freundii
GCF_013730455.1_ASM1373045v1	Citrobacter freundii
GCF_013731955.1_ASM1373195v1	Citrobacter freundii
GCF_013738135.1_ASM1373813v1	Citrobacter freundii
GCF_013738635.1_ASM1373863v1	Citrobacter freundii
GCF_013739375.1_ASM1373937v1	Citrobacter freundii
GCF_013740875.1_ASM1374087v1	Citrobacter freundii
GCF_013741395.1_ASM1374139v1	Citrobacter freundii
GCF_013743055.1_ASM1374305v1	Citrobacter freundii
GCF_013745755.1_ASM1374575v1	Citrobacter freundii
GCF_013748235.1_ASM1374823v1	Citrobacter freundii
GCF_013748855.1_ASM1374885v1	Citrobacter freundii
GCF_013749535.1_ASM1374953v1	Citrobacter freundii
GCF_013751655.1_ASM1375165v1	Citrobacter freundii
GCF_013751895.1_ASM1375189v1	Citrobacter freundii
GCF_013781965.1_ASM1378196v1	Citrobacter freundii
GCF_013782845.1_ASM1378284v1	Citrobacter freundii
GCF_013784225.1_ASM1378422v1	Citrobacter freundii
GCF_013784645.1_ASM1378464v1	Citrobacter freundii
GCF_013785085.1_ASM1378508v1	Citrobacter freundii
GCF_013785525.1_ASM1378552v1	Citrobacter freundii
GCF_013786025.1_ASM1378602v1	Citrobacter freundii
GCF_013786145.1_ASM1378614v1	Citrobacter freundii
GCF_013786205.1_ASM1378620v1	Citrobacter freundii
GCF_013786565.1_ASM1378656v1	Citrobacter freundii
GCF_013790265.1_ASM1379026v1	Citrobacter freundii
GCF_013791065.1_ASM1379106v1	Citrobacter freundii
GCF_013791615.1_ASM1379161v1	Citrobacter freundii
GCF_013792125.1_ASM1379212v1	Citrobacter freundii
GCF_013792365.1_ASM1379236v1	Citrobacter freundii
GCF_013798115.1_ASM1379811v1	Citrobacter freundii
GCF_013798355.1_ASM1379835v1	Citrobacter freundii
GCF_013801705.1_ASM1380170v1	Citrobacter freundii
GCF_013815045.1_ASM1381504v1	Citrobacter freundii
GCF_013816335.1_ASM1381633v1	Citrobacter freundii
GCF_013816655.1_ASM1381665v1	Citrobacter freundii
GCF_013821695.1_ASM1382169v1	Citrobacter freundii
GCF_013826265.1_ASM1382626v1	Citrobacter freundii
GCF_013826505.1_ASM1382650v1	Citrobacter freundii
GCF_013828645.1_ASM1382864v1	Citrobacter freundii
GCF_013874155.1_ASM1387415v1	Citrobacter freundii
GCF_013882995.1_ASM1388299v1	Citrobacter freundii
GCF_013883595.1_ASM1388359v1	Citrobacter freundii
GCF_013899035.1_ASM1389903v1	Citrobacter freundii
GCF_013899325.1_ASM1389932v1	Citrobacter freundii
GCF_013899365.1_ASM1389936v1	Citrobacter freundii
GCF_013899385.1_ASM1389938v1	Citrobacter freundii
GCF_013899405.1_ASM1389940v1	Citrobacter freundii
GCF_013899425.1_ASM1389942v1	Citrobacter freundii
GCF_014169975.1_ASM1416997v1	Citrobacter freundii
GCF_014170055.1_ASM1417005v1	Citrobacter freundii
GCF_014189285.1_ASM1418928v1	Citrobacter freundii
GCF_014189355.1_ASM1418935v1	Citrobacter freundii
GCF_014189375.1_ASM1418937v1	Citrobacter freundii
GCF_014337275.1_ASM1433727v1	Citrobacter freundii
GCF_014337295.1_ASM1433729v1	Citrobacter freundii
GCF_014337315.1_ASM1433731v1	Citrobacter freundii
GCF_014337335.1_ASM1433733v1	Citrobacter freundii
GCF_014725915.1_ASM1472591v1	Citrobacter freundii
GCF_015910405.1_ASM1591040v1	Citrobacter freundii
GCF_016939595.1_ASM1693959v1	Citrobacter freundii
GCF_016939615.1_ASM1693961v1	Citrobacter freundii
GCF_016939655.1_ASM1693965v1	Citrobacter freundii
GCF_900520335.1_ASM90052033v1	Citrobacter freundii
GCF_900520375.1_ASM90052037v1	Citrobacter freundii
GCF_902387635.1_UHGG_MGYG-HGUT-02495	Citrobacter freundii
GCF_904425445.1_ASM90442544v1	Citrobacter freundii
GCF_904859905.1_MSB1_1H	Citrobacter freundii
GCF_000632395.1_ASM63239v1	Enterobacter asburiae L1
GCF_000799205.1_ASM79920v1	Enterobacter asburiae
GCF_001022095.1_ASM102209v1	Enterobacter asburiae
GCF_001521715.1_ASM152171v1	Enterobacter asburiae
GCF_003940765.1_ASM394076v1	Enterobacter asburiae
GCF_007035645.1_ASM703564v1	Enterobacter asburiae
GCF_007035805.1_ASM703580v1	Enterobacter asburiae
GCF_009755685.1_ASM975568v1	Enterobacter asburiae
GCF_011396735.1_ASM1139673v1	Enterobacter asburiae
GCF_013740195.1_ASM1374019v1	Enterobacter asburiae
GCF_013782005.1_ASM1378200v1	Enterobacter asburiae
GCF_013784425.1_ASM1378442v1	Enterobacter asburiae
GCF_015168595.1_ASM1516859v1	Enterobacter asburiae
GCF_016027695.1_ASM1602769v1	Enterobacter asburiae
GCF_000025565.1_ASM2556v1	Enterobacter cloacae subsp. cloacae ATCC 13047
GCF_000235765.1_ASM23576v3	Enterobacter cloacae subsp. dissolvens SDM
GCF_000770155.1_ASM77015v1	Enterobacter cloacae
GCF_000783675.2_ASM78367v2	Enterobacter cloacae complex sp.
GCF_002197345.1_ASM219734v1	Enterobacter cloacae
GCF_002208095.1_ASM220809v1	Enterobacter cloacae complex sp. ECNIH7
GCF_002303275.1_ASM230327v1	Enterobacter cloacae
GCF_002982195.1_ASM298219v1	Enterobacter cloacae
GCF_003010695.1_ASM301069v1	Enterobacter cloacae complex sp. FDA-CDC-AR_0132
GCF_003031445.1_ASM303144v1	Enterobacter cloacae
GCF_003031755.1_ASM303175v1	Enterobacter cloacae
GCF_003071645.1_ASM307164v1	Enterobacter cloacae complex sp. FDA-CDC-AR_0164
GCF_003719615.1_ASM371961v1	Enterobacter cloacae
GCF_004151605.1_ASM415160v1	Enterobacter cloacae
GCF_004193715.1_ASM419371v1	Enterobacter cloacae
GCF_004355165.1_ASM435516v1	Enterobacter cloacae complex sp.
GCF_009707405.1_ASM970740v1	Enterobacter cloacae
GCF_012974405.1_ASM1297440v1	Enterobacter cloacae
GCF_013376815.1_ASM1337681v1	Enterobacter cloacae
GCF_013376835.1_ASM1337683v1	Enterobacter cloacae
GCF_014169295.1_ASM1416929v1	Enterobacter cloacae
GCF_014169315.1_ASM1416931v1	Enterobacter cloacae
GCF_014169635.1_ASM1416963v1	Enterobacter cloacae
GCF_014169815.1_ASM1416981v1	Enterobacter cloacae
GCF_015138375.1_ASM1513837v1	Enterobacter cloacae
GCF_016864075.1_ASM1686407v1	Enterobacter cloacae
GCF_016864095.1_ASM1686409v1	Enterobacter cloacae
GCF_016864115.1_ASM1686411v1	Enterobacter cloacae
GCF_900322725.1_C45	Enterobacter cloacae complex sp.
GCF_003606205.2_ASM360620v2	Enterobacter mori
GCF_015708675.1_ASM1570867v1	Enterobacter mori
GCF_000597785.2_ASM59778v2	Hafnia alvei FB1
GCF_001636255.1_ASM163625v1	Hafnia alvei
GCF_003253795.1_ASM325379v1	Hafnia alvei
GCF_004328605.1_ASM432860v1	Hafnia alvei
GCF_011617105.1_ASM1161710v1	Hafnia alvei
GCF_902387815.1_UHGG_MGYG-HGUT-02508	Hafnia alvei
GCF_001559255.2_ASM155925v2	Hafnia paralvei
GCF_011754525.1_ASM1175452v1	Hafnia paralvei
GCF_000009885.1_ASM988v1	Klebsiella pneumoniae subsp. pneumoniae NTUH-K2044
GCF_000016305.1_ASM1630v1	Klebsiella pneumoniae subsp. pneumoniae MGH 78578
GCF_000220485.1_ASM22048v1	Klebsiella pneumoniae KCTC 2242
GCF_000240185.1_ASM24018v2	Klebsiella pneumoniae subsp. pneumoniae HS11286
GCF_000281435.2_ASM28143v2	Klebsiella pneumoniae subsp. pneumoniae KPNIH10
GCF_000281535.2_ASM28153v2	Klebsiella pneumoniae subsp. pneumoniae KPNIH1
GCF_000294365.1_ASM29436v1	Klebsiella pneumoniae subsp. pneumoniae 1084
GCF_000364385.3_ASM36438v3	Klebsiella pneumoniae
GCF_000406765.2_ASM40676v2	Klebsiella pneumoniae 500_1420
GCF_000417225.2_ASM41722v2	Klebsiella pneumoniae DMC1097
GCF_000417265.2_ASM41726v2	Klebsiella pneumoniae UHKPC07
GCF_000465975.2_ASM46597v2	Klebsiella pneumoniae KP-1
GCF_000474015.1_ASM47401v1	Klebsiella pneumoniae CG43
GCF_000512165.1_ASM51216v1	Klebsiella pneumoniae subsp. pneumoniae Kp13
GCF_000597905.1_ASM59790v1	Klebsiella pneumoniae 30684/NJST258_2
GCF_000598005.1_ASM59800v1	Klebsiella pneumoniae 30660/NJST258_1
GCF_000695935.1_ASM69593v1	Klebsiella pneumoniae subsp. pneumoniae KPNIH27
GCF_000714675.1_ASM71467v1	Klebsiella pneumoniae subsp. pneumoniae KPNIH24
GCF_000717515.1_ASM71751v1	Klebsiella pneumoniae subsp. pneumoniae KPR0928
GCF_000733255.1_ASM73325v1	Klebsiella pneumoniae subsp. pneumoniae PittNDM01
GCF_000739495.1_ASM73949v1	Klebsiella pneumoniae
GCF_000742755.1_ASM74275v1	Klebsiella pneumoniae subsp. pneumoniae
GCF_000764615.1_ASM76461v1	Klebsiella pneumoniae
GCF_000775375.1_ASM77537v1	Klebsiella pneumoniae subsp. pneumoniae
GCF_000775395.1_ASM77539v1	Klebsiella pneumoniae subsp. pneumoniae
GCF_000775955.1_ASM77595v1	Klebsiella pneumoniae
GCF_000784945.1_ASM78494v1	Klebsiella pneumoniae subsp. pneumoniae
GCF_000784985.1_ASM78498v1	Klebsiella pneumoniae subsp. pneumoniae
GCF_000785005.1_ASM78500v1	Klebsiella pneumoniae subsp. pneumoniae
GCF_000813205.1_ASM81320v1	Klebsiella pneumoniae HK787
GCF_000814305.1_ASM81430v1	Klebsiella pneumoniae
GCF_000814805.1_ASM81480v1	Klebsiella pneumoniae subsp. pneumoniae 1158
GCF_000916415.1_ViralProj240034	Klebsiella phage F19
GCF_000968155.1_ASM96815v1	Klebsiella pneumoniae
GCF_001022035.1_ASM102203v1	Klebsiella pneumoniae
GCF_001022175.1_ASM102217v1	Klebsiella pneumoniae
GCF_001022235.1_ASM102223v1	Klebsiella pneumoniae
GCF_001307175.1_ASM130717v1	Klebsiella pneumoniae
GCF_001316565.3_ASM131656v3	Klebsiella pneumoniae subsp. pneumoniae
GCF_001455995.1_MS6671.v1	Klebsiella pneumoniae
GCF_001456055.3_ASM145605v3	Klebsiella pneumoniae
GCF_001456095.3_ASM145609v3	Klebsiella pneumoniae
GCF_001456135.1_ASM145613v1	Klebsiella pneumoniae
GCF_001482345.1_ASM148234v1	Klebsiella pneumoniae
GCF_001521895.1_ASM152189v1	Klebsiella pneumoniae subsp. pneumoniae
GCF_001529935.1_ASM152993v1	Klebsiella pneumoniae subsp. pneumoniae
GCF_001530015.1_ASM153001v1	Klebsiella pneumoniae subsp. pneumoniae
GCF_001548315.1_ASM154831v1	Klebsiella pneumoniae
GCF_001611055.1_ASM161105v1	Klebsiella pneumoniae subsp. pneumoniae
GCF_001611095.1_ASM161109v1	Klebsiella pneumoniae subsp. pneumoniae
GCF_001644765.1_ASM164476v1	Klebsiella pneumoniae
GCF_001646625.1_ASM164662v1	Klebsiella pneumoniae
GCF_001648215.1_ASM164821v1	Klebsiella pneumoniae
GCF_001663195.1_ASM166319v1	Klebsiella pneumoniae
GCF_001663295.1_ASM166329v1	Klebsiella pneumoniae
GCF_001663435.1_ASM166343v1	Klebsiella pneumoniae
GCF_001663455.1_ASM166345v1	Klebsiella pneumoniae
GCF_001675125.1_ASM167512v1	Klebsiella pneumoniae
GCF_001676825.1_ASM167682v1	Klebsiella pneumoniae
GCF_001701425.2_ASM170142v2	Klebsiella pneumoniae
GCF_001701835.2_ASM170183v2	Klebsiella pneumoniae
GCF_001701845.2_ASM170184v2	Klebsiella pneumoniae
GCF_001702045.2_ASM170204v2	Klebsiella pneumoniae
GCF_001704235.1_ASM170423v1	Klebsiella pneumoniae
GCF_001705385.1_ASM170538v1	Klebsiella pneumoniae
GCF_001708225.1_ASM170822v1	Klebsiella pneumoniae
GCF_001708245.1_ASM170824v1	Klebsiella pneumoniae
GCF_001709275.1_ASM170927v1	Klebsiella pneumoniae
GCF_001709295.1_ASM170929v1	Klebsiella pneumoniae
GCF_001721725.1_ASM172172v1	Klebsiella pneumoniae
GCF_001741545.1_ASM174154v1	Klebsiella pneumoniae
GCF_001741665.1_ASM174166v1	Klebsiella pneumoniae
GCF_001746535.1_ASM174653v1	Klebsiella pneumoniae subsp. pneumoniae
GCF_001855315.1_ASM185531v1	Klebsiella pneumoniae
GCF_001870165.1_ASM187016v1	Klebsiella pneumoniae
GCF_001885255.2_ASM188525v2	Klebsiella pneumoniae
GCF_001887985.3_ASM188798v3	Klebsiella pneumoniae
GCF_001887995.2_ASM188799v2	Klebsiella pneumoniae
GCF_001902195.1_ASM190219v1	Klebsiella pneumoniae
GCF_001902215.1_ASM190221v1	Klebsiella pneumoniae
GCF_001902235.1_ASM190223v1	Klebsiella pneumoniae
GCF_001902255.1_ASM190225v1	Klebsiella pneumoniae
GCF_001902335.1_ASM190233v1	Klebsiella pneumoniae
GCF_001902355.1_ASM190235v1	Klebsiella pneumoniae
GCF_001902415.1_ASM190241v1	Klebsiella pneumoniae
GCF_001902435.1_ASM190243v1	Klebsiella pneumoniae
GCF_001902475.1_ASM190247v1	Klebsiella pneumoniae
GCF_001902515.1_ASM190251v1	Klebsiella pneumoniae
GCF_001902535.1_ASM190253v1	Klebsiella pneumoniae
GCF_001908515.1_ASM190851v1	Klebsiella pneumoniae
GCF_001908595.1_ASM190859v1	Klebsiella pneumoniae
GCF_001908625.1_ASM190862v1	Klebsiella pneumoniae
GCF_001908655.1_ASM190865v1	Klebsiella pneumoniae
GCF_001908675.1_ASM190867v1	Klebsiella pneumoniae
GCF_001908695.1_ASM190869v1	Klebsiella pneumoniae
GCF_001908715.1_ASM190871v1	Klebsiella pneumoniae
GCF_001908875.1_ASM190887v1	Klebsiella pneumoniae
GCF_001908895.1_ASM190889v1	Klebsiella pneumoniae
GCF_001913175.1_ASM191317v1	Klebsiella pneumoniae
GCF_001922465.1_ASM192246v1	Klebsiella pneumoniae
GCF_001936035.1_ASM193603v1	Klebsiella pneumoniae
GCF_001939885.2_ASM193988v2	Klebsiella pneumoniae
GCF_001952835.1_ASM195283v1	Klebsiella pneumoniae
GCF_001952875.1_ASM195287v1	Klebsiella pneumoniae
GCF_001952895.1_ASM195289v1	Klebsiella pneumoniae
GCF_001952915.1_ASM195291v1	Klebsiella pneumoniae
GCF_001956965.1_ASM195696v1	Klebsiella pneumoniae
GCF_002055765.1_ASM205576v1	Klebsiella pneumoniae
GCF_002055855.1_ASM205585v1	Klebsiella pneumoniae
GCF_002056385.1_ASM205638v1	Klebsiella pneumoniae
GCF_002056475.1_ASM205647v1	Klebsiella pneumoniae
GCF_002113865.1_ASM211386v1	Klebsiella pneumoniae
GCF_002116885.1_ASM211688v1	Klebsiella pneumoniae
GCF_002156725.1_ASM215672v1	Klebsiella pneumoniae
GCF_002156745.1_ASM215674v1	Klebsiella pneumoniae
GCF_002156785.1_ASM215678v1	Klebsiella pneumoniae
GCF_002163895.1_ASM216389v1	Klebsiella pneumoniae subsp. pneumoniae
GCF_002164835.3_ASM216483v3	Klebsiella pneumoniae
GCF_002164855.2_ASM216485v2	Klebsiella pneumoniae
GCF_002180075.1_ASM218007v1	Klebsiella pneumoniae
GCF_002180155.1_ASM218015v1	Klebsiella pneumoniae
GCF_002180175.1_ASM218017v1	Klebsiella pneumoniae
GCF_002180255.1_ASM218025v1	Klebsiella pneumoniae
GCF_002180295.1_ASM218029v1	Klebsiella pneumoniae
GCF_002180315.1_ASM218031v1	Klebsiella pneumoniae
GCF_002192315.1_ASM219231v1	Klebsiella pneumoniae
GCF_002192335.1_ASM219233v1	Klebsiella pneumoniae
GCF_002192375.1_ASM219237v1	Klebsiella pneumoniae
GCF_002197225.1_ASM219722v1	Klebsiella pneumoniae
GCF_002197505.1_ASM219750v1	Klebsiella pneumoniae
GCF_002202195.1_ASM220219v1	Klebsiella pneumoniae
GCF_002202215.1_ASM220221v1	Klebsiella pneumoniae
GCF_002202235.1_ASM220223v1	Klebsiella pneumoniae
GCF_002202255.1_ASM220225v1	Klebsiella pneumoniae
GCF_002202275.1_ASM220227v1	Klebsiella pneumoniae
GCF_002209405.1_ASM220940v1	Klebsiella pneumoniae
GCF_002211905.1_ASM221190v1	Klebsiella pneumoniae
GCF_002243445.1_ASM224344v1	Klebsiella pneumoniae
GCF_002248115.2_ASM224811v3	Klebsiella pneumoniae subsp. pneumoniae
GCF_002249975.2_ASM224997v3	Klebsiella pneumoniae subsp. pneumoniae
GCF_002251875.2_ASM225187v3	Klebsiella pneumoniae subsp. pneumoniae
GCF_002257765.2_ASM225776v2	Klebsiella pneumoniae
GCF_002257935.3_ASM225793v3	Klebsiella pneumoniae
GCF_002258055.2_ASM225805v2	Klebsiella pneumoniae
GCF_002258145.3_ASM225814v3	Klebsiella pneumoniae
GCF_002269295.1_ASM226929v1	Klebsiella pneumoniae
GCF_002278055.1_ASM227805v1	Klebsiella pneumoniae
GCF_002300675.1_ASM230067v2	Klebsiella pneumoniae
GCF_002587165.1_ASM258716v1	Klebsiella pneumoniae
GCF_002587885.1_ASM258788v1	Klebsiella pneumoniae
GCF_002591075.1_ASM259107v1	Klebsiella pneumoniae
GCF_002741685.1_ASM274168v1	Klebsiella pneumoniae
GCF_002752775.1_ASM275277v1	Klebsiella pneumoniae
GCF_002752905.1_ASM275290v1	Klebsiella pneumoniae
GCF_002752955.1_ASM275295v1	Klebsiella pneumoniae
GCF_002752975.1_ASM275297v1	Klebsiella pneumoniae
GCF_002752995.1_ASM275299v1	Klebsiella pneumoniae
GCF_002753055.1_ASM275305v1	Klebsiella pneumoniae
GCF_002753075.1_ASM275307v1	Klebsiella pneumoniae
GCF_002753165.1_ASM275316v1	Klebsiella pneumoniae
GCF_002753355.1_ASM275335v1	Klebsiella pneumoniae
GCF_002753375.1_ASM275337v1	Klebsiella pneumoniae
GCF_002753405.1_ASM275340v1	Klebsiella pneumoniae
GCF_002753555.1_ASM275355v1	Klebsiella pneumoniae
GCF_002753605.1_ASM275360v1	Klebsiella pneumoniae
GCF_002761315.1_ASM276131v1	Klebsiella pneumoniae
GCF_002761515.1_ASM276151v1	Klebsiella pneumoniae subsp. pneumoniae
GCF_002786755.1_ASM278675v1	Klebsiella pneumoniae
GCF_002787755.1_ASM278775v1	Klebsiella pneumoniae
GCF_002811305.2_ASM281130v2	Klebsiella pneumoniae
GCF_002811325.2_ASM281132v2	Klebsiella pneumoniae
GCF_002811335.3_ASM281133v4	Klebsiella pneumoniae
GCF_002812365.1_ASM281236v1	Klebsiella pneumoniae
GCF_002812385.1_ASM281238v1	Klebsiella pneumoniae
GCF_002812665.1_ASM281266v1	Klebsiella pneumoniae
GCF_002813595.1_ASM281359v1	Klebsiella pneumoniae
GCF_002814015.1_ASM281401v1	Klebsiella pneumoniae
GCF_002833425.1_ASM283342v1	Klebsiella pneumoniae
GCF_002833445.1_ASM283344v1	Klebsiella pneumoniae
GCF_002833465.1_ASM283346v1	Klebsiella pneumoniae
GCF_002848545.1_ASM284854v1	Klebsiella pneumoniae
GCF_002848565.1_ASM284856v1	Klebsiella pneumoniae
GCF_002848585.1_ASM284858v1	Klebsiella pneumoniae
GCF_002850275.3_ASM285027v3	Klebsiella pneumoniae
GCF_002852365.2_ASM285236v2	Klebsiella pneumoniae subsp. pneumoniae
GCF_002852945.2_ASM285294v2	Klebsiella pneumoniae subsp. pneumoniae
GCF_002852975.2_ASM285297v2	Klebsiella pneumoniae subsp. pneumoniae
GCF_002852995.3_ASM285299v3	Klebsiella pneumoniae
GCF_002853435.2_ASM285343v2	Klebsiella pneumoniae subsp. pneumoniae
GCF_002853475.2_ASM285347v2	Klebsiella pneumoniae
GCF_002893825.1_ASM289382v1	Klebsiella pneumoniae subsp. pneumoniae
GCF_002903005.1_ASM290300v1	Klebsiella pneumoniae
GCF_002903025.1_ASM290302v1	Klebsiella pneumoniae
GCF_002909775.1_ASM290977v2	Klebsiella pneumoniae
GCF_002918585.2_ASM291858v2	Klebsiella pneumoniae
GCF_002935085.1_ASM293508v1	Klebsiella pneumoniae
GCF_002944845.1_ASM294484v1	Klebsiella pneumoniae
GCF_002948565.1_ASM294856v1	Klebsiella pneumoniae
GCF_002951555.1_ASM295155v1	Klebsiella pneumoniae subsp. pneumoniae
GCF_002951595.1_ASM295159v1	Klebsiella pneumoniae subsp. pneumoniae
GCF_002951635.1_ASM295163v1	Klebsiella pneumoniae
GCF_002967795.2_ASM296779v2	Klebsiella pneumoniae
GCF_002968475.1_ASM296847v1	Klebsiella pneumoniae
GCF_002968495.1_ASM296849v1	Klebsiella pneumoniae
GCF_002970375.3_ASM297037v3	Klebsiella pneumoniae subsp. pneumoniae
GCF_002970895.1_ASM297089v1	Klebsiella pneumoniae
GCF_003006175.1_ASM300617v1	Klebsiella pneumoniae
GCF_003010735.1_ASM301073v1	Klebsiella pneumoniae subsp. ozaenae
GCF_003030145.1_ASM303014v1	Klebsiella pneumoniae
GCF_003031325.1_ASM303132v1	Klebsiella pneumoniae
GCF_003031345.1_ASM303134v1	Klebsiella pneumoniae
GCF_003031505.1_ASM303150v1	Klebsiella pneumoniae
GCF_003037005.2_ASM303700v2	Klebsiella pneumoniae
GCF_003037325.2_ASM303732v2	Klebsiella pneumoniae
GCF_003037615.2_ASM303761v2	Klebsiella pneumoniae subsp. pneumoniae
GCF_003038215.2_ASM303821v2	Klebsiella pneumoniae
GCF_003054385.1_ASM305438v1	Klebsiella pneumoniae
GCF_003069525.1_ASM306952v1	Klebsiella pneumoniae
GCF_003071305.1_ASM307130v1	Klebsiella pneumoniae
GCF_003073235.1_ASM307323v1	Klebsiella pneumoniae
GCF_003073315.1_ASM307331v1	Klebsiella pneumoniae
GCF_003073335.1_ASM307333v1	Klebsiella pneumoniae
GCF_003073675.1_ASM307367v1	Klebsiella pneumoniae
GCF_003074015.1_ASM307401v1	Klebsiella pneumoniae
GCF_003076555.1_ASM307655v1	Klebsiella pneumoniae
GCF_003181055.1_ASM318105v1	Klebsiella pneumoniae
GCF_003181095.1_ASM318109v1	Klebsiella pneumoniae
GCF_003181135.1_ASM318113v1	Klebsiella pneumoniae
GCF_003186535.1_ASM318653v1	Klebsiella pneumoniae
GCF_003194285.1_ASM319428v1	Klebsiella pneumoniae
GCF_003203435.1_ASM320343v1	Klebsiella pneumoniae
GCF_003204175.1_ASM320417v1	Klebsiella pneumoniae
GCF_003204465.1_ASM320446v1	Klebsiella pneumoniae
GCF_003261955.2_ASM326195v2	Klebsiella pneumoniae
GCF_003267985.1_ASM326798v1	Klebsiella pneumoniae
GCF_003285145.1_ASM328514v1	Klebsiella pneumoniae subsp. pneumoniae
GCF_003286975.1_ASM328697v1	Klebsiella pneumoniae subsp. pneumoniae
GCF_003286995.1_ASM328699v1	Klebsiella pneumoniae subsp. pneumoniae
GCF_003288375.1_ASM328837v1	Klebsiella pneumoniae
GCF_003330945.1_ASM333094v1	Klebsiella pneumoniae subsp. pneumoniae
GCF_003367555.1_ASM336755v1	Klebsiella pneumoniae
GCF_003408615.1_ASM340861v1	Klebsiella pneumoniae
GCF_003429545.1_ASM342954v1	Klebsiella pneumoniae
GCF_003432145.1_ASM343214v1	Klebsiella pneumoniae
GCF_003432165.1_ASM343216v1	Klebsiella pneumoniae
GCF_003432185.1_ASM343218v1	Klebsiella pneumoniae
GCF_003432205.1_ASM343220v1	Klebsiella pneumoniae
GCF_003432245.1_ASM343224v1	Klebsiella pneumoniae
GCF_003432265.1_ASM343226v1	Klebsiella pneumoniae
GCF_003432285.1_ASM343228v1	Klebsiella pneumoniae
GCF_003432405.1_ASM343240v1	Klebsiella pneumoniae
GCF_003443755.1_ASM344375v1	Klebsiella pneumoniae
GCF_003571525.1_ASM357152v1	Klebsiella pneumoniae
GCF_003571545.1_ASM357154v1	Klebsiella pneumoniae
GCF_003571585.1_ASM357158v1	Klebsiella pneumoniae
GCF_003571605.1_ASM357160v1	Klebsiella pneumoniae
GCF_003571645.1_ASM357164v1	Klebsiella pneumoniae
GCF_003571705.1_ASM357170v1	Klebsiella pneumoniae
GCF_003571745.1_ASM357174v1	Klebsiella pneumoniae
GCF_003574235.1_ASM357423v1	Klebsiella pneumoniae
GCF_003574255.1_ASM357425v1	Klebsiella pneumoniae
GCF_003574275.1_ASM357427v1	Klebsiella pneumoniae
GCF_003584585.1_ASM358458v1	Klebsiella pneumoniae
GCF_003590665.1_ASM359066v1	Klebsiella pneumoniae
GCF_003597695.1_ASM359769v1	Klebsiella pneumoniae
GCF_003597715.1_ASM359771v1	Klebsiella pneumoniae
GCF_003597735.1_ASM359773v1	Klebsiella pneumoniae
GCF_003597755.1_ASM359775v1	Klebsiella pneumoniae
GCF_003660185.1_ASM366018v1	Klebsiella pneumoniae
GCF_003660205.1_ASM366020v1	Klebsiella pneumoniae
GCF_003692695.1_ASM369269v1	Klebsiella pneumoniae
GCF_003711065.1_ASM371106v1	Klebsiella pneumoniae
GCF_003790485.1_ASM379048v1	Klebsiella pneumoniae
GCF_003812085.1_ASM381208v1	Klebsiella pneumoniae
GCF_003812105.1_ASM381210v1	Klebsiella pneumoniae
GCF_003850165.1_ASM385016v1	Klebsiella pneumoniae subsp. pneumoniae
GCF_003855315.1_ASM385531v1	Klebsiella pneumoniae
GCF_003855515.1_ASM385551v1	Klebsiella pneumoniae subsp. pneumoniae
GCF_003855535.1_ASM385553v1	Klebsiella pneumoniae
GCF_003855555.1_ASM385555v1	Klebsiella pneumoniae
GCF_003856475.1_ASM385647v1	Klebsiella pneumoniae
GCF_003856595.1_ASM385659v1	Klebsiella pneumoniae
GCF_003931835.1_ASM393183v1	Klebsiella pneumoniae
GCF_003932915.1_ASM393291v1	Klebsiella pneumoniae
GCF_003934185.1_ASM393418v1	Klebsiella pneumoniae
GCF_003953905.1_ASM395390v1	Klebsiella pneumoniae
GCF_004006035.1_ASM400603v1	Klebsiella pneumoniae
GCF_004010995.1_ASM401099v1	Klebsiella pneumoniae
GCF_004014965.1_ASM401496v1	Klebsiella pneumoniae
GCF_004118955.1_ASM411895v1	Klebsiella pneumoniae
GCF_004119955.1_ASM411995v1	Klebsiella pneumoniae
GCF_004119975.1_ASM411997v1	Klebsiella pneumoniae
GCF_004119995.1_ASM411999v1	Klebsiella pneumoniae
GCF_004120035.1_ASM412003v1	Klebsiella pneumoniae
GCF_004120055.1_ASM412005v1	Klebsiella pneumoniae
GCF_004120075.1_ASM412007v1	Klebsiella pneumoniae
GCF_004120095.1_ASM412009v1	Klebsiella pneumoniae
GCF_004120115.1_ASM412011v1	Klebsiella pneumoniae
GCF_004120135.1_ASM412013v1	Klebsiella pneumoniae
GCF_004120155.1_ASM412015v1	Klebsiella pneumoniae
GCF_004120175.1_ASM412017v1	Klebsiella pneumoniae
GCF_004135795.1_ASM413579v1	Klebsiella pneumoniae
GCF_004137665.1_ASM413766v1	Klebsiella pneumoniae
GCF_004141975.1_ASM414197v1	Klebsiella pneumoniae subsp. pneumoniae
GCF_004295385.1_ASM429538v1	Klebsiella pneumoniae
GCF_004295405.1_ASM429540v1	Klebsiella pneumoniae
GCF_004295605.1_ASM429560v1	Klebsiella pneumoniae
GCF_004319525.1_ASM431952v1	Klebsiella pneumoniae
GCF_004322795.1_ASM432279v1	Klebsiella pneumoniae
GCF_004322955.1_ASM432295v1	Klebsiella pneumoniae
GCF_004322995.1_ASM432299v1	Klebsiella pneumoniae
GCF_004332075.1_ASM433207v1	Klebsiella pneumoniae
GCF_004801235.1_ASM480123v1	Klebsiella pneumoniae
GCF_004924315.1_ASM492431v1	Klebsiella pneumoniae
GCF_005347525.1_ASM534752v1	Klebsiella pneumoniae
GCF_005853785.1_ASM585378v1	Klebsiella pneumoniae
GCF_005854025.1_ASM585402v1	Klebsiella pneumoniae
GCF_005854245.1_ASM585424v1	Klebsiella pneumoniae
GCF_005885775.1_ASM588577v1	Klebsiella pneumoniae subsp. pneumoniae
GCF_005944305.1_ASM594430v1	Klebsiella pneumoniae
GCF_006304565.1_ASM630456v1	Klebsiella pneumoniae
GCF_006364295.1_ASM636429v1	Klebsiella pneumoniae
GCF_006459145.1_ASM645914v1	Klebsiella pneumoniae
GCF_006494895.1_ASM649489v1	Klebsiella pneumoniae
GCF_006494915.1_ASM649491v1	Klebsiella pneumoniae
GCF_006965405.1_ASM696540v3	Klebsiella pneumoniae
GCF_006974165.1_ASM697416v1	Klebsiella pneumoniae
GCF_007197815.1_ASM719781v1	Klebsiella pneumoniae
GCF_007833555.1_ASM783355v1	Klebsiella pneumoniae
GCF_007833575.1_ASM783357v1	Klebsiella pneumoniae
GCF_007873865.1_ASM787386v1	Klebsiella pneumoniae
GCF_008065415.1_ASM806541v1	Klebsiella pneumoniae
GCF_008121515.1_ASM812151v1	Klebsiella pneumoniae
GCF_008122285.1_ASM812228v1	Klebsiella pneumoniae
GCF_008369685.1_ASM836968v1	Klebsiella pneumoniae
GCF_008632415.1_ASM863241v1	Klebsiella pneumoniae
GCF_008693405.1_ASM869340v1	Klebsiella pneumoniae
GCF_008693425.1_ASM869342v1	Klebsiella pneumoniae
GCF_008693445.1_ASM869344v1	Klebsiella pneumoniae
GCF_008728415.1_ASM872841v1	Klebsiella pneumoniae
GCF_008728695.1_ASM872869v1	Klebsiella pneumoniae
GCF_008931345.1_ASM893134v1	Klebsiella pneumoniae
GCF_008931565.1_ASM893156v1	Klebsiella pneumoniae
GCF_009025895.1_ASM902589v1	Klebsiella pneumoniae subsp. pneumoniae
GCF_009387775.1_ASM938777v1	Klebsiella pneumoniae
GCF_009387815.1_ASM938781v1	Klebsiella pneumoniae
GCF_009387915.1_ASM938791v1	Klebsiella pneumoniae
GCF_009387945.1_ASM938794v1	Klebsiella pneumoniae
GCF_009497695.1_ASM949769v1	Klebsiella pneumoniae
GCF_009497735.1_ASM949773v1	Klebsiella pneumoniae
GCF_009497755.1_ASM949775v1	Klebsiella pneumoniae
GCF_009556655.1_ASM955665v1	Klebsiella pneumoniae
GCF_009601745.1_ASM960174v1	Klebsiella pneumoniae
GCF_009648995.1_ASM964899v1	Klebsiella pneumoniae
GCF_009660375.2_ASM966037v2	Klebsiella pneumoniae
GCF_009661415.2_ASM966141v2	Klebsiella pneumoniae
GCF_009661455.2_ASM966145v2	Klebsiella pneumoniae
GCF_009661535.2_ASM966153v2	Klebsiella pneumoniae
GCF_009661615.2_ASM966161v2	Klebsiella pneumoniae
GCF_009661725.2_ASM966172v2	Klebsiella pneumoniae
GCF_009684575.1_ASM968457v1	Klebsiella pneumoniae
GCF_009720445.1_ASM972044v1	Klebsiella pneumoniae
GCF_009731405.1_ASM973140v1	Klebsiella pneumoniae
GCF_009734105.1_ASM973410v1	Klebsiella pneumoniae
GCF_009755705.1_ASM975570v1	Klebsiella pneumoniae
GCF_009791475.1_ASM979147v1	Klebsiella pneumoniae
GCF_009791495.1_ASM979149v1	Klebsiella pneumoniae
GCF_009833945.1_ASM983394v1	Klebsiella pneumoniae
GCF_009834285.1_ASM983428v1	Klebsiella pneumoniae
GCF_009856585.1_ASM985658v1	Klebsiella pneumoniae
GCF_009867115.1_ASM986711v1	Klebsiella pneumoniae subsp. pneumoniae
GCF_009884395.1_ASM988439v1	Klebsiella pneumoniae
GCF_009884415.1_ASM988441v1	Klebsiella pneumoniae
GCF_009906875.1_ASM990687v1	Klebsiella pneumoniae
GCF_009906895.1_ASM990689v1	Klebsiella pneumoniae
GCF_009909305.1_ASM990930v1	Klebsiella pneumoniae subsp. pneumoniae
GCF_009909325.1_ASM990932v1	Klebsiella pneumoniae subsp. pneumoniae
GCF_009914235.1_ASM991423v1	Klebsiella pneumoniae
GCF_009914255.1_ASM991425v1	Klebsiella pneumoniae
GCF_010183645.1_ASM1018364v1	Klebsiella pneumoniae
GCF_010183685.1_ASM1018368v1	Klebsiella pneumoniae
GCF_010367305.1_ASM1036730v1	Klebsiella pneumoniae
GCF_010450855.1_ASM1045085v1	Klebsiella pneumoniae
GCF_010586985.1_ASM1058698v1	Klebsiella pneumoniae
GCF_011006575.1_ASM1100657v1	Klebsiella pneumoniae
GCF_011022255.1_ASM1102225v1	Klebsiella pneumoniae
GCF_011045595.1_ASM1104559v1	Klebsiella pneumoniae
GCF_011045775.1_ASM1104577v1	Klebsiella pneumoniae
GCF_011065365.1_ASM1106536v1	Klebsiella pneumoniae
GCF_011066505.1_ASM1106650v1	Klebsiella pneumoniae
GCF_011068365.1_ASM1106836v1	Klebsiella pneumoniae
GCF_011106605.1_ASM1110660v1	Klebsiella pneumoniae
GCF_011106775.1_ASM1110677v1	Klebsiella pneumoniae
GCF_011106795.1_ASM1110679v1	Klebsiella pneumoniae
GCF_011129215.1_ASM1112921v1	Klebsiella pneumoniae
GCF_011742415.2_ASM1174241v2	Klebsiella pneumoniae
GCF_011742505.2_ASM1174250v2	Klebsiella pneumoniae
GCF_011742515.2_ASM1174251v2	Klebsiella pneumoniae
GCF_011742585.2_ASM1174258v2	Klebsiella pneumoniae
GCF_011752495.1_ASM1175249v1	Klebsiella pneumoniae subsp. pneumoniae
GCF_011764365.2_ASM1176436v2	Klebsiella pneumoniae
GCF_011769725.1_ASM1176972v1	Klebsiella pneumoniae
GCF_011769805.1_ASM1176980v1	Klebsiella pneumoniae
GCF_011769825.1_ASM1176982v1	Klebsiella pneumoniae
GCF_012029695.2_ASM1202969v2	Klebsiella pneumoniae
GCF_012029895.2_ASM1202989v2	Klebsiella pneumoniae
GCF_012029935.2_ASM1202993v2	Klebsiella pneumoniae
GCF_012029945.2_ASM1202994v2	Klebsiella pneumoniae
GCF_012029975.2_ASM1202997v2	Klebsiella pneumoniae
GCF_012030545.2_ASM1203054v2	Klebsiella pneumoniae
GCF_012113615.1_ASM1211361v1	Klebsiella pneumoniae
GCF_012113635.1_ASM1211363v1	Klebsiella pneumoniae
GCF_012113655.1_ASM1211365v1	Klebsiella pneumoniae
GCF_012166915.1_ASM1216691v1	Klebsiella pneumoniae
GCF_012167075.1_ASM1216707v1	Klebsiella pneumoniae
GCF_012167215.1_ASM1216721v1	Klebsiella pneumoniae
GCF_012167385.1_ASM1216738v1	Klebsiella pneumoniae
GCF_012168575.2_ASM1216857v2	Klebsiella pneumoniae
GCF_012169405.1_ASM1216940v1	Klebsiella pneumoniae
GCF_012944055.1_ASM1294405v1	Klebsiella pneumoniae
GCF_013168295.1_ASM1316829v1	Klebsiella pneumoniae
GCF_013282295.1_ASM1328229v1	Klebsiella pneumoniae
GCF_013283935.1_ASM1328393v1	Klebsiella pneumoniae
GCF_013305305.1_ASM1330530v1	Klebsiella pneumoniae
GCF_013305325.1_ASM1330532v1	Klebsiella pneumoniae
GCF_013348885.1_ASM1334888v1	Klebsiella pneumoniae
GCF_013348905.1_ASM1334890v1	Klebsiella pneumoniae
GCF_013348925.1_ASM1334892v1	Klebsiella pneumoniae
GCF_013348945.1_ASM1334894v1	Klebsiella pneumoniae
GCF_013348965.1_ASM1334896v1	Klebsiella pneumoniae
GCF_013348985.1_ASM1334898v1	Klebsiella pneumoniae
GCF_013349005.1_ASM1334900v1	Klebsiella pneumoniae
GCF_013349025.1_ASM1334902v1	Klebsiella pneumoniae
GCF_013349045.1_ASM1334904v1	Klebsiella pneumoniae
GCF_013349065.1_ASM1334906v1	Klebsiella pneumoniae
GCF_013349085.1_ASM1334908v1	Klebsiella pneumoniae
GCF_013376535.1_ASM1337653v1	Klebsiella pneumoniae
GCF_013376555.1_ASM1337655v1	Klebsiella pneumoniae
GCF_013376595.1_ASM1337659v1	Klebsiella pneumoniae
GCF_013378155.1_ASM1337815v1	Klebsiella pneumoniae
GCF_013378175.1_ASM1337817v1	Klebsiella pneumoniae
GCF_013378195.1_ASM1337819v1	Klebsiella pneumoniae
GCF_013378215.1_ASM1337821v1	Klebsiella pneumoniae
GCF_013378235.1_ASM1337823v1	Klebsiella pneumoniae
GCF_013378255.1_ASM1337825v1	Klebsiella pneumoniae
GCF_013378275.1_ASM1337827v1	Klebsiella pneumoniae
GCF_013378295.1_ASM1337829v1	Klebsiella pneumoniae
GCF_013378315.1_ASM1337831v1	Klebsiella pneumoniae
GCF_013407605.1_ASM1340760v1	Klebsiella pneumoniae
GCF_013407715.1_ASM1340771v1	Klebsiella pneumoniae
GCF_013407825.1_ASM1340782v1	Klebsiella pneumoniae
GCF_013408255.1_ASM1340825v1	Klebsiella pneumoniae
GCF_013408385.1_ASM1340838v1	Klebsiella pneumoniae
GCF_013408625.1_ASM1340862v1	Klebsiella pneumoniae
GCF_013408755.1_ASM1340875v1	Klebsiella pneumoniae
GCF_013409055.1_ASM1340905v1	Klebsiella pneumoniae
GCF_013409165.1_ASM1340916v1	Klebsiella pneumoniae
GCF_013416035.1_ASM1341603v1	Klebsiella pneumoniae
GCF_013416055.1_ASM1341605v1	Klebsiella pneumoniae
GCF_013416085.1_ASM1341608v1	Klebsiella pneumoniae
GCF_013416105.1_ASM1341610v1	Klebsiella pneumoniae
GCF_013416125.1_ASM1341612v1	Klebsiella pneumoniae
GCF_013423825.1_ASM1342382v1	Klebsiella pneumoniae
GCF_013426775.1_ASM1342677v1	Klebsiella pneumoniae
GCF_013611495.1_ASM1361149v1	Klebsiella pneumoniae
GCF_013694405.1_ASM1369440v1	Klebsiella pneumoniae
GCF_013694425.1_ASM1369442v1	Klebsiella pneumoniae
GCF_013704985.1_ASM1370498v1	Klebsiella pneumoniae
GCF_013724605.1_ASM1372460v1	Klebsiella pneumoniae
GCF_013729075.1_ASM1372907v1	Klebsiella pneumoniae
GCF_013730675.1_ASM1373067v1	Klebsiella pneumoniae
GCF_013731305.1_ASM1373130v1	Klebsiella pneumoniae
GCF_013731735.1_ASM1373173v1	Klebsiella pneumoniae
GCF_013734035.1_ASM1373403v1	Klebsiella pneumoniae
GCF_013735155.1_ASM1373515v1	Klebsiella pneumoniae
GCF_013735895.1_ASM1373589v1	Klebsiella pneumoniae
GCF_013736155.1_ASM1373615v1	Klebsiella pneumoniae
GCF_013737695.1_ASM1373769v1	Klebsiella pneumoniae
GCF_013745295.1_ASM1374529v1	Klebsiella pneumoniae
GCF_013782105.1_ASM1378210v1	Klebsiella pneumoniae
GCF_013783245.1_ASM1378324v1	Klebsiella pneumoniae
GCF_013791265.1_ASM1379126v1	Klebsiella pneumoniae
GCF_013792545.1_ASM1379254v1	Klebsiella pneumoniae
GCF_013796245.1_ASM1379624v1	Klebsiella pneumoniae
GCF_013796485.1_ASM1379648v1	Klebsiella pneumoniae
GCF_013805705.1_ASM1380570v1	Klebsiella pneumoniae
GCF_013811445.1_ASM1381144v1	Klebsiella pneumoniae
GCF_013811845.1_ASM1381184v1	Klebsiella pneumoniae
GCF_013813035.1_ASM1381303v1	Klebsiella pneumoniae
GCF_013826045.1_ASM1382604v1	Klebsiella pneumoniae
GCF_013834745.1_ASM1383474v1	Klebsiella pneumoniae
GCF_013895695.1_ASM1389569v1	Klebsiella pneumoniae
GCF_014041505.2_ASM1404150v2	Klebsiella pneumoniae
GCF_014041645.2_ASM1404164v2	Klebsiella pneumoniae
GCF_014041735.2_ASM1404173v2	Klebsiella pneumoniae
GCF_014041845.2_ASM1404184v2	Klebsiella pneumoniae
GCF_014123345.1_ASM1412334v1	Klebsiella pneumoniae subsp. pneumoniae
GCF_014168575.1_ASM1416857v1	Klebsiella pneumoniae
GCF_014168655.1_ASM1416865v1	Klebsiella pneumoniae
GCF_014169335.1_ASM1416933v1	Klebsiella pneumoniae
GCF_014170015.1_ASM1417001v1	Klebsiella pneumoniae
GCF_014170935.1_ASM1417093v1	Klebsiella pneumoniae
GCF_014189335.1_ASM1418933v1	Klebsiella pneumoniae
GCF_014304835.1_ASM1430483v1	Klebsiella pneumoniae
GCF_014361115.1_ASM1436111v1	Klebsiella pneumoniae
GCF_014495765.1_ASM1449576v1	Klebsiella pneumoniae
GCF_014495785.1_ASM1449578v1	Klebsiella pneumoniae
GCF_014524525.1_ASM1452452v1	Klebsiella pneumoniae
GCF_014725775.1_ASM1472577v1	Klebsiella pneumoniae
GCF_014764345.1_ASM1476434v1	Klebsiella pneumoniae
GCF_014788765.1_ASM1478876v1	Klebsiella pneumoniae
GCF_014826045.1_ASM1482604v1	Klebsiella pneumoniae
GCF_014840955.1_ASM1484095v1	Klebsiella pneumoniae
GCF_014854815.1_ASM1485481v1	Klebsiella pneumoniae
GCF_014883955.1_ASM1488395v1	Klebsiella pneumoniae
GCF_014905815.1_ASM1490581v1	Klebsiella pneumoniae
GCF_014961485.1_ASM1496148v1	Klebsiella pneumoniae
GCF_015022235.1_ASM1502223v2	Klebsiella pneumoniae
GCF_015024285.2_ASM1502428v2	Klebsiella pneumoniae
GCF_015074925.1_ASM1507492v1	Klebsiella pneumoniae
GCF_015138775.1_ASM1513877v1	Klebsiella pneumoniae
GCF_015219805.1_ASM1521980v1	Klebsiella pneumoniae
GCF_015238555.1_ASM1523855v1	Klebsiella pneumoniae
GCF_015238655.1_ASM1523865v1	Klebsiella pneumoniae
GCF_015238895.1_ASM1523889v1	Klebsiella pneumoniae
GCF_015239135.1_ASM1523913v1	Klebsiella pneumoniae
GCF_015239295.1_ASM1523929v1	Klebsiella pneumoniae
GCF_015243235.1_ASM1524323v1	Klebsiella pneumoniae
GCF_015277755.1_ASM1527775v1	Klebsiella pneumoniae
GCF_015277915.1_ASM1527791v1	Klebsiella pneumoniae
GCF_015277935.1_ASM1527793v1	Klebsiella pneumoniae
GCF_015277955.1_ASM1527795v1	Klebsiella pneumoniae
GCF_015277975.1_ASM1527797v1	Klebsiella pneumoniae
GCF_015277995.1_ASM1527799v1	Klebsiella pneumoniae
GCF_015278055.1_ASM1527805v1	Klebsiella pneumoniae
GCF_015278095.1_ASM1527809v1	Klebsiella pneumoniae
GCF_015283665.1_ASM1528366v1	Klebsiella pneumoniae
GCF_015283885.1_ASM1528388v1	Klebsiella pneumoniae
GCF_015284665.1_ASM1528466v1	Klebsiella pneumoniae
GCF_015284925.1_ASM1528492v1	Klebsiella pneumoniae
GCF_015285145.1_ASM1528514v1	Klebsiella pneumoniae
GCF_015286225.1_ASM1528622v1	Klebsiella pneumoniae
GCF_015286445.1_ASM1528644v1	Klebsiella pneumoniae
GCF_015287605.1_ASM1528760v1	Klebsiella pneumoniae
GCF_015288205.1_ASM1528820v1	Klebsiella pneumoniae
GCF_015288605.1_ASM1528860v1	Klebsiella pneumoniae
GCF_015289145.1_ASM1528914v1	Klebsiella pneumoniae
GCF_015289545.1_ASM1528954v1	Klebsiella pneumoniae
GCF_015289765.1_ASM1528976v1	Klebsiella pneumoniae
GCF_015289985.1_ASM1528998v1	Klebsiella pneumoniae
GCF_015290145.1_ASM1529014v1	Klebsiella pneumoniae
GCF_015290925.1_ASM1529092v1	Klebsiella pneumoniae
GCF_015290985.1_ASM1529098v1	Klebsiella pneumoniae
GCF_015338385.1_ASM1533838v1	Klebsiella pneumoniae
GCF_015353095.1_ASM1535309v1	Klebsiella pneumoniae
GCF_015355835.1_ASM1535583v1	Klebsiella pneumoniae
GCF_015355855.1_ASM1535585v1	Klebsiella pneumoniae
GCF_015355875.1_ASM1535587v1	Klebsiella pneumoniae
GCF_015355895.1_ASM1535589v1	Klebsiella pneumoniae
GCF_015355915.1_ASM1535591v1	Klebsiella pneumoniae
GCF_015355935.1_ASM1535593v1	Klebsiella pneumoniae
GCF_015355955.1_ASM1535595v1	Klebsiella pneumoniae
GCF_015355975.1_ASM1535597v1	Klebsiella pneumoniae
GCF_015355995.1_ASM1535599v1	Klebsiella pneumoniae
GCF_015356015.1_ASM1535601v1	Klebsiella pneumoniae
GCF_015356035.1_ASM1535603v1	Klebsiella pneumoniae
GCF_015356055.1_ASM1535605v1	Klebsiella pneumoniae
GCF_015694065.1_ASM1569406v1	Klebsiella pneumoniae
GCF_015694085.1_ASM1569408v1	Klebsiella pneumoniae
GCF_015774895.1_ASM1577489v1	Klebsiella pneumoniae
GCF_015774955.1_ASM1577495v1	Klebsiella pneumoniae
GCF_015775135.1_ASM1577513v1	Klebsiella pneumoniae
GCF_015775275.1_ASM1577527v1	Klebsiella pneumoniae
GCF_015832035.1_ASM1583203v1	Klebsiella pneumoniae
GCF_015910145.1_ASM1591014v1	Klebsiella pneumoniae
GCF_015910165.1_ASM1591016v1	Klebsiella pneumoniae
GCF_015992265.1_ASM1599226v1	Klebsiella pneumoniae
GCF_015992285.1_ASM1599228v1	Klebsiella pneumoniae
GCF_015992305.1_ASM1599230v1	Klebsiella pneumoniae
GCF_015992325.1_ASM1599232v1	Klebsiella pneumoniae
GCF_015992345.1_ASM1599234v1	Klebsiella pneumoniae
GCF_015992385.1_ASM1599238v1	Klebsiella pneumoniae
GCF_015992405.1_ASM1599240v1	Klebsiella pneumoniae
GCF_015992425.1_ASM1599242v1	Klebsiella pneumoniae
GCF_016066025.1_ASM1606602v1	Klebsiella pneumoniae
GCF_016066295.1_ASM1606629v1	Klebsiella pneumoniae
GCF_016066475.1_ASM1606647v1	Klebsiella pneumoniae
GCF_016067835.1_ASM1606783v1	Klebsiella pneumoniae
GCF_016071735.1_ASM1607173v1	Klebsiella pneumoniae subsp. pneumoniae ATCC 43816
GCF_016403065.1_ASM1640306v1	Klebsiella pneumoniae
GCF_016403085.1_ASM1640308v1	Klebsiella pneumoniae
GCF_016629585.1_ASM1662958v1	Klebsiella pneumoniae
GCF_016694775.1_ASM1669477v1	Klebsiella pneumoniae
GCF_016727425.1_ASM1672742v1	Klebsiella pneumoniae
GCF_016772535.1_ASM1677253v1	Klebsiella pneumoniae
GCF_016772555.1_ASM1677255v1	Klebsiella pneumoniae
GCF_016772575.1_ASM1677257v1	Klebsiella pneumoniae
GCF_016772595.1_ASM1677259v1	Klebsiella pneumoniae
GCF_016774435.1_ASM1677443v1	Klebsiella pneumoniae subsp. pneumoniae
GCF_016774455.1_ASM1677445v1	Klebsiella pneumoniae subsp. pneumoniae
GCF_016780025.1_ASM1678002v1	Klebsiella pneumoniae
GCF_016780145.1_ASM1678014v1	Klebsiella pneumoniae
GCF_016800965.1_ASM1680096v1	Klebsiella pneumoniae
GCF_016801375.1_ASM1680137v1	Klebsiella pneumoniae
GCF_016804025.1_ASM1680402v1	Klebsiella pneumoniae
GCF_016812055.1_ASM1681205v1	Klebsiella pneumoniae
GCF_016864395.1_ASM1686439v1	Klebsiella pneumoniae
GCF_016903115.1_ASM1690311v1	Klebsiella pneumoniae
GCF_016903155.1_ASM1690315v1	Klebsiella pneumoniae
GCF_016903195.1_ASM1690319v1	Klebsiella pneumoniae
GCF_016903235.1_ASM1690323v1	Klebsiella pneumoniae
GCF_016903255.1_ASM1690325v1	Klebsiella pneumoniae
GCF_016903295.1_ASM1690329v1	Klebsiella pneumoniae
GCF_016903395.1_ASM1690339v1	Klebsiella pneumoniae
GCF_016903455.1_ASM1690345v1	Klebsiella pneumoniae
GCF_016903475.1_ASM1690347v1	Klebsiella pneumoniae
GCF_016903495.1_ASM1690349v1	Klebsiella pneumoniae
GCF_016903515.1_ASM1690351v1	Klebsiella pneumoniae
GCF_016903735.1_ASM1690373v1	Klebsiella pneumoniae
GCF_016903755.1_ASM1690375v1	Klebsiella pneumoniae
GCF_016903775.1_ASM1690377v1	Klebsiella pneumoniae
GCF_016903795.1_ASM1690379v1	Klebsiella pneumoniae
GCF_016903875.1_ASM1690387v1	Klebsiella pneumoniae
GCF_016903895.1_ASM1690389v1	Klebsiella pneumoniae
GCF_016903955.1_ASM1690395v1	Klebsiella pneumoniae
GCF_016904035.1_ASM1690403v1	Klebsiella pneumoniae
GCF_016904095.1_ASM1690409v1	Klebsiella pneumoniae
GCF_016904275.1_ASM1690427v1	Klebsiella pneumoniae
GCF_016904295.1_ASM1690429v1	Klebsiella pneumoniae
GCF_016904315.1_ASM1690431v1	Klebsiella pneumoniae
GCF_016904415.1_ASM1690441v1	Klebsiella pneumoniae
GCF_016904595.1_ASM1690459v1	Klebsiella pneumoniae
GCF_016904635.1_ASM1690463v1	Klebsiella pneumoniae
GCF_016925215.1_ASM1692521v1	Klebsiella pneumoniae
GCF_016925235.1_ASM1692523v1	Klebsiella pneumoniae
GCF_016925275.1_ASM1692527v1	Klebsiella pneumoniae
GCF_016925295.1_ASM1692529v1	Klebsiella pneumoniae
GCF_016925315.1_ASM1692531v1	Klebsiella pneumoniae
GCF_016925355.1_ASM1692535v1	Klebsiella pneumoniae
GCF_016925375.1_ASM1692537v1	Klebsiella pneumoniae
GCF_016925415.1_ASM1692541v1	Klebsiella pneumoniae
GCF_016925435.1_ASM1692543v1	Klebsiella pneumoniae
GCF_016939535.1_ASM1693953v1	Klebsiella pneumoniae
GCF_016939675.1_ASM1693967v1	Klebsiella pneumoniae
GCF_016939695.1_ASM1693969v1	Klebsiella pneumoniae
GCF_016939755.1_ASM1693975v1	Klebsiella pneumoniae
GCF_016939775.1_ASM1693977v1	Klebsiella pneumoniae
GCF_016939815.1_ASM1693981v1	Klebsiella pneumoniae
GCF_016939835.1_ASM1693983v1	Klebsiella pneumoniae
GCF_900323945.1_CNR48	Klebsiella pneumoniae
GCF_900497045.1_ASM90049704v1	Klebsiella pneumoniae
GCF_900497055.1_KP920	Klebsiella pneumoniae
GCF_900497475.1_ASM90049747v1	Klebsiella pneumoniae
GCF_900622605.1_AJ218	Klebsiella pneumoniae
GCF_900622645.1_KPC2	Klebsiella pneumoniae
GCF_900635125.1_36252_B01	Klebsiella pneumoniae
GCF_900635995.1_38273_C01	Klebsiella pneumoniae
GCF_900636455.1_42166_D01	Klebsiella pneumoniae
GCF_901421925.1_38656_F01	Klebsiella pneumoniae
GCF_901422065.1_40345_F01	Klebsiella pneumoniae
GCF_902723695.1_Kpn154	Klebsiella pneumoniae
GCF_902723705.1_Kpn2166	Klebsiella pneumoniae
GCF_902827215.1_SB5881	Klebsiella pneumoniae
GCF_904863055.1_INF022	Klebsiella pneumoniae
GCF_904863075.1_INF334	Klebsiella pneumoniae
GCF_904863095.1_INF174	Klebsiella pneumoniae
GCF_904863115.1_INF329	Klebsiella pneumoniae
GCF_904863125.1_INF357	Klebsiella pneumoniae
GCF_904863135.1_INF310	Klebsiella pneumoniae
GCF_904863145.1_INF072	Klebsiella pneumoniae
GCF_904863195.1_INF133	Klebsiella pneumoniae
GCF_904863205.1_INF008	Klebsiella pneumoniae
GCF_904863215.1_INF277	Klebsiella pneumoniae
GCF_904863225.1_KSB1_6J	Klebsiella pneumoniae
GCF_904863245.1_INF355	Klebsiella pneumoniae
GCF_904863265.1_INF156	Klebsiella pneumoniae
GCF_904863275.1_INF188	Klebsiella pneumoniae
GCF_904863285.1_INF231	Klebsiella pneumoniae
GCF_904863295.1_KSB2_2B	Klebsiella pneumoniae
GCF_904863325.1_INF354	Klebsiella pneumoniae
GCF_904863335.1_KSB1_5B	Klebsiella pneumoniae
GCF_904863355.1_INF148	Klebsiella pneumoniae
GCF_904863365.1_INF049	Klebsiella pneumoniae
GCF_904863395.1_INF250	Klebsiella pneumoniae
GCF_904863405.1_INF215	Klebsiella pneumoniae
GCF_904863425.1_INF348	Klebsiella pneumoniae
GCF_904863435.1_KSB1_1B	Klebsiella pneumoniae
GCF_904864445.1_KSB1_6G	Klebsiella pneumoniae
GCF_904864465.1_INF298	Klebsiella pneumoniae
GCF_904864475.1_INF168	Klebsiella pneumoniae
GCF_904864505.1_INF331	Klebsiella pneumoniae
GCF_904864515.1_KSB2_2C	Klebsiella pneumoniae
GCF_904864525.1_INF350	Klebsiella pneumoniae
GCF_904864535.1_INF313	Klebsiella pneumoniae
GCF_904864545.1_KSB1_9J	Klebsiella pneumoniae
GCF_904864565.1_INF032	Klebsiella pneumoniae
GCF_904864595.1_INF333	Klebsiella pneumoniae
GCF_904864605.1_INF044	Klebsiella pneumoniae
GCF_904864625.1_INF171	Klebsiella pneumoniae
GCF_904864645.1_INF079	Klebsiella pneumoniae
GCF_904865675.1_INF358	Klebsiella pneumoniae
GCF_904865685.1_INF182	Klebsiella pneumoniae
GCF_904865695.1_INF319	Klebsiella pneumoniae
GCF_904865715.1_KSB1_5H	Klebsiella pneumoniae
GCF_904865735.1_INF361	Klebsiella pneumoniae
GCF_904865745.1_INF247	Klebsiella pneumoniae
GCF_904865755.1_INF341	Klebsiella pneumoniae
GCF_904865765.1_KSB2_9A	Klebsiella pneumoniae
GCF_904865785.1_INF142	Klebsiella pneumoniae
GCF_904865795.1_KSB2_10B	Klebsiella pneumoniae
GCF_904865805.1_INF144	Klebsiella pneumoniae
GCF_904865815.1_INF281	Klebsiella pneumoniae
GCF_904865825.1_INF018	Klebsiella pneumoniae
GCF_904865845.1_INF302	Klebsiella pneumoniae
GCF_904866195.1_INF327	Klebsiella pneumoniae
GCF_904866205.1_INF145	Klebsiella pneumoniae
GCF_904866215.1_INF359	Klebsiella pneumoniae
GCF_904866235.1_INF122	Klebsiella pneumoniae
GCF_904866255.1_INF223	Klebsiella pneumoniae
GCF_904866285.1_INF344	Klebsiella pneumoniae
GCF_904866295.1_KSB2_1C	Klebsiella pneumoniae
GCF_904866315.1_INF346	Klebsiella pneumoniae
GCF_904866325.1_INF299	Klebsiella pneumoniae
GCF_904866335.1_INF266	Klebsiella pneumoniae
GCF_904866375.1_INF242	Klebsiella pneumoniae
GCF_904866395.1_INF321	Klebsiella pneumoniae
GCF_904866405.1_INF279	Klebsiella pneumoniae
GCF_904866415.1_INF201	Klebsiella pneumoniae
GCF_904866425.1_INF065	Klebsiella pneumoniae
GCF_904866435.1_INF119	Klebsiella pneumoniae
GCF_904866445.1_INF305	Klebsiella pneumoniae
GCF_904866465.1_INF161	Klebsiella pneumoniae
GCF_904866475.1_KSB2_9B	Klebsiella pneumoniae
GCF_904866485.1_KSB1_1H	Klebsiella pneumoniae
GCF_904866505.1_INF323	Klebsiella pneumoniae
GCF_904866535.1_KSB1_8C	Klebsiella pneumoniae
GCF_904866555.1_INF102	Klebsiella pneumoniae
GCF_015099135.1_ASM1509913v1	Kluyvera ascorbata
GCF_900452265.1_54949_C01	Kluyvera ascorbata
GCF_001682915.1_ASM168291v1	Kluyvera georgiana
GCF_001518835.1_ASM151883v1	Leclercia adecarboxylata
GCF_004295325.1_ASM429532v1	Leclercia adecarboxylata
GCF_006171285.1_ASM617128v1	Leclercia adecarboxylata
GCF_006874705.1_ASM687470v1	Leclercia adecarboxylata
GCF_008807335.1_ASM880733v1	Leclercia adecarboxylata
GCF_008931385.1_ASM893138v1	Leclercia adecarboxylata
GCF_008931445.1_ASM893144v1	Leclercia adecarboxylata
GCF_009720165.1_ASM972016v1	Leclercia adecarboxylata
GCF_011045715.1_ASM1104571v1	Leclercia adecarboxylata
GCF_011045735.1_ASM1104573v1	Leclercia adecarboxylata
GCF_011387015.1_ASM1138701v1	Leclercia adecarboxylata
GCF_002014825.1_ASM201482v1	Moraxella pluranimalium
GCF_000286435.2_ASM28643v2	Morganella morganii subsp. morganii KT
GCF_000783955.2_ASM78395v2	Morganella morganii
GCF_001558895.2_ASM155889v2	Morganella morganii
GCF_002386305.1_ASM238630v1	Morganella morganii
GCF_002891475.1_ASM289147v1	Morganella morganii
GCF_002968775.1_ASM296877v1	Morganella morganii
GCF_003071325.1_ASM307132v1	Morganella morganii
GCF_003573445.1_ASM357344v1	Morganella morganii
GCF_003955965.1_ASM395596v1	Morganella morganii
GCF_006094455.1_ASM609445v1	Morganella morganii subsp. morganii
GCF_010365245.1_ASM1036524v1	Morganella morganii
GCF_010748915.1_ASM1074891v1	Morganella morganii
GCF_011465095.1_ASM1146509v1	Morganella morganii subsp. morganii
GCF_013378135.1_ASM1337813v1	Morganella morganii
GCF_014283975.1_ASM1428397v1	Morganella morganii
GCF_015698325.1_ASM1569832v1	Morganella morganii
GCF_016618235.1_ASM1661823v1	Morganella morganii
GCF_016727445.1_ASM1672744v1	Morganella morganii
GCF_016939515.1_ASM1693951v1	Morganella morganii
GCF_016939575.1_ASM1693957v1	Morganella morganii
GCF_016939635.1_ASM1693963v1	Morganella morganii
GCF_900478755.1_32473_C02	Morganella morganii
GCF_902387845.1_UHGG_MGYG-HGUT-02512	Morganella morganii
GCF_900108485.1_IMG-taxon_2599185208_annotated_assembly	Rheinheimera pacifica
GCF_003427415.1_ASM342741v1	Shewanella algae
GCF_003721455.1_ASM372145v1	Shewanella algae
GCF_009730655.1_ASM973065v1	Shewanella algae
GCF_009846595.1_ASM984659v1	Shewanella algae
GCF_014263185.1_ASM1426318v1	Shewanella algae
GCF_014702225.1_ASM1470222v1	Shewanella algae
GCF_003130545.1_ASM313054v1	Shewanella xiamenensis
