# Supplementary material for: Evidence for wastewaters as environments where mobile antibiotic resistance genes emerge
Source: Commun Biol. 2023 Mar 25;6:321. doi: 10.1038/s42003-023-04676-7 (PMC10039890; doi:10.1038/s42003-023-04676-7)
Supplement: Supplementary file 5 — Supplementary Data 2 [file 42003_2023_4676_MOESM5_ESM.xlsx]

## Sheet: source_data_Figure1a
	Acinetobacter_baumannii	Acinetobacter_guillouiae	Acinetobacter_radioresistens	Aeromonas_sanarellii	Aeromonas_media	Aeromonas_caviae	Aeromonas_allosaccharophila	Enterobacter_cloacae	Enterobacter_asburiae	Enterobacter_mori	Klebsiella_pneumoniae	Leclercia_adecarboxylata	Kluyvera_georgiana	Morganella_morganii	Hafnia_paralvei	Kluyvera_ascorbata	Shewanella_xiamenensis	Moraxella_pluranimalium	Rheinheimera_pacifica	Shewanella_algae	Hafnia_alvei	Citrobacter_freundii_complex
Pune river (India)	0.000971622	8.35622e-06	0.000146542	0.000386141	2.52167e-05	4.52617e-05	0.000331794	0.000419988	1.98797e-05	0.00031811	8.71704e-05	0.000171432	3.13902e-06	0.000135026	1.04092e-06	2.15619e-05	9.74575e-06	1.23412e-06	8.67029e-06	1.50405e-07	4.36091e-07	9.75239e-05
Kazipally lake (India)	0.000167515	0	7.53819e-05	1.67515e-06	4.3554e-05	2.34522e-05	0.00119271	0.000319954	1.67515e-06	2.68025e-05	0.00011391	2.34522e-05	0.000125637	2.1777e-05	0	0.00343407	0.000155789	0	6.5331e-05	6.19807e-05	0	0.00227988
Aquaculture influent (China)	5.66106e-06	5.04287e-07	0	0	5.04287e-07	2.52143e-07	0	0	0	0	7.18203e-06	0	0	1.765e-06	0	0	2.11638e-05	0	0.000211232	2.01715e-06	0	1.13059e-06
Aquaculture ponds (China)	1.35332e-05	4.55792e-07	3.96943e-05	0	3.89427e-07	2.6621e-06	0	9.15327e-08	0	3.70744e-08	5.95423e-06	3.2759e-07	0	3.19887e-05	2.74598e-07	0	3.07954e-05	0	7.5073e-07	5.58895e-06	4.57663e-08	1.10347e-06
Sudbury lake (Canada)	2.87934e-05	0.000164111	2.39013e-05	0	1.56391e-06	0	2.81211e-06	4.9339e-05	1.60239e-05	2.63767e-05	1.54573e-05	1.23021e-05	3.85845e-07	1.58831e-06	3.72789e-05	6.50587e-06	1.34434e-06	0	0	0	6.45306e-06	1.52433e-05
Daisy lake (Canada)	1.31252e-05	6.29888e-05	8.00811e-06	2.20146e-06	0	9.59973e-07	0	0.000172474	0	2.46381e-06	1.33082e-06	0	0	1.5867e-06	0	3.61033e-06	0	0	0	0	0	1.46548e-06
Deep Ocean (Tara Ocean)	1.66535e-05	1.80409e-05	5.73651e-06	0	1.38995e-07	9.29344e-07	1.18425e-07	3.38086e-06	1.1511e-06	2.36731e-07	2.14919e-05	9.07695e-07	7.48223e-08	2.27817e-06	0	3.46572e-07	2.98056e-05	5.15286e-08	3.89861e-05	2.87215e-06	1.07972e-06	9.42904e-06
Surface Ocean (Tara Ocean)	1.51648e-06	7.71434e-06	3.2451e-07	0	2.82699e-08	2.59396e-07	3.35026e-08	1.71323e-07	1.27277e-07	6.18807e-08	5.21299e-06	7.69738e-08	1.04906e-09	6.36484e-07	0	2.91148e-06	2.77426e-05	2.89761e-08	6.44317e-06	1.48266e-06	6.55102e-07	3.74183e-06
Oil spill (Gulf of Mexico)	1.42869e-05	4.69578e-07	1.24994e-07	0	5.70465e-07	0	1.10579e-06	5.43441e-07	0	5.10705e-06	2.39747e-05	0	1.25741e-07	1.14477e-06	0	1.39422e-07	9.06877e-06	0	2.35319e-06	9.0321e-06	6.32503e-07	1.98907e-06
Salt marsh (UK)	3.4699e-07	7.64519e-06	0	0	6.93979e-07	0	0	0	0	0	4.25331e-06	0	0	0	0	0	6.91211e-07	0	0	1.00641e-06	0	8.08878e-07
Upstream (Korea)	0.000264156	0.000147319	0.000716504	4.08637e-07	2.92373e-05	2.13764e-06	8.68139e-06	1.28087e-05	2.74547e-05	3.45941e-05	5.02505e-05	5.09034e-05	7.2052e-07	3.40957e-06	4.74405e-06	2.1897e-05	3.01952e-06	1.52086e-08	3.30898e-07	0	1.3224e-06	7.10869e-05
Upstream (PETL)	6.49166e-05	9.66716e-07	2.61991e-05	0.00498313	0.00376484	0.00231211	0.0190295	0.000601259	1.06339e-05	0.000709119	7.83854e-05	0.00264824	5.70525e-05	0.000144057	0	0.000324225	0.00459874	0	7.75328e-05	9.66716e-07	0	6.28854e-05
Influent (Africa)	0.000714433	0.000248055	8.14783e-05	0.000799583	0.000270161	0.000230495	4.59064e-05	0.00145451	0.000188018	0.000346538	0.000511015	0.000132935	0.000200144	0.00013358	2.59536e-05	0.000257388	0.000177532	0.000236508	6.55164e-06	1.58108e-06	4.21848e-06	0.00027895
Influent (Asia)	0.000354195	0.000460456	7.36211e-05	0.000141823	0.00067987	0.000146937	0.000110182	0.00217455	0.000130962	0.000198834	0.000654877	0.000145015	0.000147896	5.41528e-05	9.15432e-05	0.000800762	0.000790348	2.22581e-05	2.49955e-05	2.22034e-06	3.37316e-05	0.000158284
Influent (Europe)	0.000801914	0.00129948	8.35184e-05	2.94841e-05	0.00317348	0.000167616	0.000366566	0.000153543	3.46436e-05	4.82688e-05	0.000203022	2.13198e-05	6.63821e-05	3.73425e-05	5.41843e-05	9.33575e-05	6.98677e-05	0.000170434	3.31594e-06	4.33977e-07	1.51661e-05	0.000198908
Influent (Middle East)	0.000847623	0.00161854	8.57146e-05	0.000294973	0.000714936	0.000148624	0.000115817	0.00119763	0.000133665	0.000266481	0.00032302	4.6508e-05	7.56948e-05	0.000155678	7.90087e-05	0.000324874	3.57352e-05	0.000129261	1.69022e-06	1.76381e-07	1.25732e-05	0.00021974
Influent (North America)	0.000567979	0.00277106	8.84622e-05	4.04008e-05	0.00114794	7.39321e-05	0.000149685	0.000544547	0.000168662	0.000216983	0.000576895	4.51933e-05	8.11475e-05	4.69792e-05	0.000125844	0.00030887	3.92233e-05	0.000210032	1.83397e-06	3.12952e-07	2.22403e-05	0.000347638
Influent (Oceania)	0.000795009	0.0049312	6.84703e-05	9.28821e-06	0.000583035	2.5417e-05	4.58908e-05	0.000519708	0.000419226	0.000748558	0.000224762	4.42388e-05	0.000156637	5.54981e-05	5.49707e-05	0.00146908	1.29484e-05	7.16565e-06	3.17375e-07	7.25967e-08	1.15012e-05	0.000311187
Influent (South America)	0.000479525	0.000408105	5.80165e-05	0.00023045	0.00051848	0.000196249	6.76875e-05	0.000559594	9.25506e-05	0.000296222	0.000473132	8.54121e-05	6.85169e-05	0.000124236	8.993e-05	0.000614961	9.18577e-05	2.29245e-05	1.74781e-05	1.54155e-06	1.00692e-05	0.000262892
Activated sludge (Europe)	5.86244e-05	0.000113463	8.27261e-06	1.3552e-06	0.000315413	9.21604e-06	4.87371e-05	1.01426e-05	2.17044e-06	8.93649e-07	2.42992e-05	9.20641e-06	6.17546e-07	1.76785e-06	8.24002e-07	4.28362e-06	1.27355e-06	2.12666e-05	6.96495e-07	0	2.77525e-06	1.01784e-05
Activated sludge (South America)	8.12865e-05	3.74686e-05	1.13138e-05	7.93233e-05	0.0013235	6.50029e-05	0.000245545	2.265e-06	5.15582e-06	3.77808e-05	3.09454e-05	5.54215e-05	2.37051e-06	4.78943e-06	8.95551e-07	8.62995e-06	1.66916e-06	0	1.62777e-07	2.0361e-07	5.29164e-07	1.98184e-05
Hospital effluent (India)	0.00459822	1.56117e-05	0.000279189	0.000118393	2.83178e-05	9.47539e-05	1.5267e-05	7.98316e-05	3.44739e-07	3.33904e-05	3.46216e-05	0.00023132	1.37895e-06	3.0534e-06	9.84968e-08	5.22033e-06	6.15605e-06	8.86471e-07	4.6786e-06	1.96994e-07	0	1.06869e-05
Hospital effluent (UK)	0.00231531	0.00149713	0.000169281	8.24255e-07	0.00042933	1.38956e-05	3.52153e-05	9.43445e-06	4.55486e-06	1.11813e-06	0.00047279	6.68759e-06	3.16264e-07	4.95852e-05	2.91443e-05	2.5929e-05	2.2993e-06	0	3.3381e-08	4.38674e-08	1.39746e-06	8.5341e-05
Effluent (Sweden)	3.98597e-05	4.50098e-05	6.94649e-06	1.45456e-05	0.00311311	0.000120193	0.000155568	9.75385e-05	1.39301e-05	1.77636e-05	6.33537e-05	0.000338811	1.69497e-06	6.48997e-06	6.83405e-06	1.75843e-05	1.14881e-05	2.22327e-06	5.80881e-06	2.60182e-07	2.74779e-05	0.000105172
Effluent (Korea)	0.000414458	0.00054867	0.000200051	1.37672e-06	0.000100805	9.85493e-06	2.47734e-05	5.50161e-05	6.71705e-05	4.45258e-05	2.7959e-05	0.000101373	7.7692e-06	4.47602e-06	7.60011e-06	9.8468e-05	3.82732e-06	3.05972e-08	1.13575e-06	6.38317e-08	3.7082e-06	6.02506e-05
Intermediate (Sweden)	0.000439357	0.000800902	3.66386e-05	1.50706e-05	0.00211858	0.000119143	0.000170925	0.000152288	1.74905e-05	6.49099e-06	7.94526e-05	7.98816e-06	3.8747e-06	1.6854e-05	5.30544e-06	1.88471e-05	5.88917e-06	0.000134391	7.00277e-07	3.50544e-07	2.56583e-06	7.69931e-05
Effluent (PETL)	0.000189588	0	1.5167e-05	0.00100861	0.000910022	0.000743184	0.00607439	0.000227505	7.58351e-06	5.30846e-05	3.03341e-05	0.000113753	3.79176e-05	2.27505e-05	0	0.000136503	0.00109961	0	6.06681e-05	1.5167e-05	0	6.82516e-05
Pig feces	3.09806e-06	1.51296e-06	1.89805e-06	0	1.02014e-06	3.43759e-07	1.92527e-07	1.298e-06	7.00044e-07	6.06025e-07	4.34811e-06	6.93013e-07	7.84273e-07	4.29739e-06	1.64153e-07	6.94763e-07	4.91689e-08	5.6407e-06	3.62977e-07	2.92892e-06	1.2898e-07	7.94135e-06
Poultry feces	5.6688e-06	4.02589e-07	2.07415e-06	0	1.74686e-08	5.73208e-08	3.83212e-08	5.81859e-06	1.88144e-07	1.29227e-06	2.58685e-05	6.43325e-07	4.25839e-07	1.58639e-05	5.87618e-07	3.5474e-06	6.06292e-08	1.1475e-07	7.56136e-09	1.56641e-08	1.0681e-07	1.1906e-05
Cow feces	3.90654e-06	1.60159e-07	6.23297e-07	0	0	3.11648e-07	0	2.19088e-07	1.63391e-07	1.49365e-06	5.43504e-07	0	0	3.45861e-06	0	0	0	0	0	0	0	3.40215e-07
Cow rumen	3.85362e-06	6.63387e-06	4.19764e-06	0	0	1.89438e-07	0	1.99652e-07	0	3.7092e-07	4.03127e-07	1.78263e-07	1.5304e-07	1.03664e-07	0	3.36691e-07	2.38558e-07	3.78748e-07	3.85054e-07	0	1.66884e-07	2.83156e-07
Antarctic soil	0	3.60774e-06	0	0	0	0	0	0	0	0	0	0	0	0	0	0	0	0	0	0	0	0
Agriculture soil (Finland)	3.00731e-07	1.49448e-05	0	0	2.91346e-07	0	0	0	0	5.00504e-07	7.31158e-07	0	0	0	0	0	0	0	8.04705e-07	0	6.20051e-06	4.91072e-07
Forest soil (N. America)	9.63058e-08	0	1.39929e-07	0	4.2248e-08	2.67291e-08	0	3.606e-08	0	1.5703e-07	8.88029e-07	4.2248e-08	0	2.73683e-08	0	5.13086e-08	0	0	4.35972e-08	3.84767e-08	8.02542e-08	9.41704e-08
Desert rocks (USA)	2.49195e-07	3.18774e-07	3.83073e-07	0	0	0	3.27429e-08	1.24597e-07	0	0	4.59273e-08	9.18545e-08	0	0	0	0	3.27429e-08	4.59273e-08	0	0	0	9.18545e-08
Grassland (Argentina)	1.53534e-05	5.76606e-06	2.93627e-06	0	5.39429e-05	8.73204e-07	0	0	0	0	6.29449e-07	8.12719e-07	0	0	0	0	0	0	0.000126065	0	0	0
Stool	7.55153e-08	1.32332e-08	4.8405e-08	1.30051e-07	3.67457e-08	4.04013e-07	7.323e-08	2.36148e-05	8.63283e-07	2.14889e-06	0.000224678	1.08486e-06	2.57344e-06	6.17142e-06	0.00016284	4.24614e-06	2.06761e-08	0	5.4482e-08	3.80407e-06	1.54675e-05	1.34015e-05
Stool (Antibiotic treated human)	2.89722e-09	3.57528e-08	7.21407e-10	0	2.17358e-09	2.44852e-08	0	1.77629e-05	3.08792e-05	0.000348941	0.000136034	8.18879e-08	8.03004e-08	6.54863e-05	3.76849e-05	2.27288e-05	0	0	0	7.93975e-10	1.26539e-06	6.72517e-05
Retroauricular crease (HMP)	6.19317e-07	2.97016e-07	4.29674e-05	0	2.69476e-07	0	0	9.49468e-07	0	1.76084e-08	5.03246e-08	0	0	7.04336e-08	0	0	0	0	1.76258e-07	0	0	0
Anterior nares (HMP)	1.18823e-05	8.83213e-07	1.52341e-05	0	1.3862e-07	4.62067e-07	0	7.63825e-05	0	0	2.82115e-05	8.17959e-07	0	1.68362e-07	0	4.62067e-08	6.26619e-07	0.000141589	5.89957e-07	0	0	6.3345e-06
Downstream (Korea)	0.000300979	0.00030309	0.000302023	3.27789e-06	0.000128257	5.5048e-06	2.06365e-05	5.13095e-05	5.10598e-05	0.000125858	4.28802e-05	6.77853e-05	2.12938e-06	1.47469e-06	7.90527e-06	5.0946e-05	2.31578e-06	3.73688e-08	6.23094e-07	1.37793e-07	2.40555e-06	3.22702e-05
Downstream (PETL)	0.000116084	2.02299e-06	0.000234836	0.000285787	0.000356743	0.000151417	0.00416795	0.000336871	0	0.000285477	2.02299e-05	0.000291506	2.18859e-05	2.39089e-05	0	0.000208047	0.000102822	0	0.000118699	1.55294e-05	0	1.91656e-05
Sludge and Biosolids (Sweden)	0.000439357	0.000800902	3.66386e-05	1.50706e-05	0.00211858	0.000119143	0.000170925	0.000152288	1.74905e-05	6.49099e-06	7.94526e-05	7.98816e-06	3.8747e-06	1.6854e-05	5.30544e-06	1.88471e-05	5.88917e-06	0.000134391	7.00277e-07	3.50544e-07	2.56583e-06	7.69931e-05

## Sheet: source_data_Figure1b
	Acinetobacter_radioresistens	Acinetobacter_guillouiae	Shewanella_xiamenensis	Acinetobacter_baumannii	Enterobacter_cloacae	Aeromonas_allosaccharophila	Moraxella_pluranimalium	Klebsiella_pneumoniae	Leclercia_adecarboxylata	Hafnia_alvei	Aeromonas_media	Enterobacter_mori	Rheinheimera_pacifica	Morganella_morganii	Aeromonas_caviae	Shewanella_algae	Kluyvera_ascorbata	Kluyvera_georgiana	Enterobacter_asburiae	Hafnia_paralvei	Aeromonas_sanarellii	Citrobacter_freundii_complex
Cow feces	0	0	0	0	0	0	0	0	0	0	0	0	0	0	0	0	0	0	0	0	0	0
Cow rumen	0.028169	0.0422535	0	0.028169	0	0	0	0	0	0	0.0140845	0	0	0	0	0	0	0	0	0	0	0
Pig feces	0.0122449	0.00816327	0	0.0244898	0.00816327	0	0.044898	0.0428571	0	0	0.00204082	0	0.00204082	0.0387755	0	0.00204082	0.00612245	0.00408163	0.00408163	0.00204082	0	0.0530612
Poultry feces	0.0734463	0.0225989	0.0112994	0.0564972	0.231638	0.00564972	0.00564972	0.570621	0.0677966	0.00564972	0	0.0677966	0	0.0734463	0	0	0.107345	0.0282486	0.0169492	0.0677966	0	0.367232
Retroauricular crease (HMP)	0.5	0	0	0.125	0.25	0	0	0	0	0	0	0	0	0	0	0	0	0	0	0	0	0
Stool	0.00277008	0	0.00277008	0	0.163435	0	0	0.315789	0.0360111	0.0360111	0	0.0498615	0.00277008	0.0249307	0	0.0831025	0.0692521	0.0304709	0.0360111	0.0249307	0	0.171745
Stool (Antibiotic treated human)	0	0	0	0	0.209877	0	0	0.259259	0.0123457	0.0493827	0	0.185185	0	0.111111	0	0	0.0987654	0.0123457	0.111111	0.0987654	0	0.271605
Agriculture soil (Finland)	0	0.0555556	0	0	0	0	0	0	0	0.0555556	0	0	0	0	0	0	0	0	0	0	0	0
Antarctic soil	0	0	0	0	0	0	0	0	0	0	0	0	0	0	0	0	0	0	0	0	0	0
Desert rocks (USA)	0	0	0	0	0	0	0	0	0	0	0	0	0	0	0	0	0	0	0	0	0	0
Forest soil (N. America)	0	0	0	0	0	0	0	0	0	0	0	0	0	0	0	0	0	0	0	0	0	0
Aquaculture influent (China)	0	0	1	0	0	0	0	0	0	0	0	0	1	0	0	0	0	0	0	0	0	0
Aquaculture ponds (China)	0.6	0	0.6	0.2	0	0	0	0	0	0	0	0	0	0.8	0	0	0	0	0	0	0	0
Daisy lake (Canada)	0	0	0	0	0	0	0	0	0	0	0	0	0	0	0	0	0	0	0	0	0	0
Deep Ocean (Tara Ocean)	0.0357143	0.0714286	0.357143	0.0714286	0.0714286	0	0	0.285714	0	0	0	0	0.25	0	0	0	0	0	0	0	0	0.107143
Kazipally lake (India)	1	0	1	1	1	1	0	1	0	0	0	0	1	0	0	1	1	1	0	0	0	1
Oilspill (gulf of mexico)	0	0	0	0	0	0	0	0	0	0	0	0	0	0	0	0	0	0	0	0	0	0
Polluted river (India)	0.6	0.1	0.1	0.8	0.9	0.5	0	0.4	0.8	0	0.3	0.9	0.2	0.2	0.5	0	0.3	0	0.3	0	1	0.5
Salt marsh (UK)	0	0	0	0	0	0	0	0	0	0	0	0	0	0	0	0	0	0	0	0	0	0
Surface Ocean (Tara Ocean)	0	0.0288462	0.153846	0	0.00961538	0	0	0.0384615	0	0	0	0	0.0576923	0	0.00961538	0.00961538	0.00961538	0	0	0	0	0.0288462
Upstream (Korea)	0.857143	0.857143	0.142857	1	0.428571	0.142857	0	0.571429	1	0	0.428571	0.285714	0	0.142857	0	0	0.285714	0	0.428571	0.142857	0	0.285714
Upstream (PETL)	0	0	1	0.5	1	1	0	0.5	1	0	1	1	0.5	0.5	1	0	0.5	0.5	0	0	1	0.5
Activated sludge (Europe)	0	0.75	0	0.5625	0	0.1875	0.25	0.1875	0	0	0.9375	0	0	0	0	0	0	0	0	0	0	0
Activated sludge (South America)	0.25	0.5	0	0.5	0	0.75	0	0.5	0.25	0	0.75	0.5	0	0	0.75	0	0.25	0	0	0	0.75	0.5
Downstream (Korea)	1	0.857143	0.142857	1	0.428571	0.285714	0	0.714286	1	0.142857	0.571429	0.857143	0	0	0.285714	0	0.428571	0.285714	0.428571	0.285714	0	0.428571
Downstream (PETL)	0.333333	0	0	0.333333	1	1	0	0	0.333333	0	0.666667	1	0	0	0.333333	0	0.333333	0	0	0	0.333333	0
Effluent (Korea)	0.75	0.75	0.25	0.875	0.5	0.375	0	0.75	0.875	0.125	0.5	0.5	0	0.25	0.375	0	0.625	0.25	0.5	0.125	0	0.625
Effluent (PETL)	0	0	1	1	1	1	0	0	1	0	1	0	0	0	1	0	1	0	0	0	1	0
Effluent (Sweden)	0	0.6	0	0.6	0.8	0.9	0	1	0.6	0.2	1	0.2	0	0	0.6	0	0.2	0	0.2	0	0.2	1
Hospital effluent (India)	1	1	0	1	1	1	0	1	1	0	1	1	0	0	1	0	0	0	0	0	1	1
Hospital effluent (UK)	1	1	0.142857	1	0.857143	1	0	1	0.428571	0.285714	1	0	0	1	1	0	1	0	0.857143	0.714286	0	1
Influent (Africa)	1	1	0.846154	1	1	0.846154	0.846154	1	0.923077	0.461538	1	0.923077	0.230769	0.846154	0.846154	0.0769231	0.923077	0.923077	0.769231	0.692308	0.846154	1
Influent (Asia)	1	1	0.727273	1	1	0.818182	0.454545	1	0.909091	0.636364	1	1	0.636364	0.909091	0.909091	0.0909091	1	0.818182	0.909091	0.909091	0.909091	1
Influent (Europe)	1	1	0.98	1	1	1	0.72	1	1	0.72	1	0.86	0.26	1	1	0	1	0.58	1	0.86	0.96	1
Influent (Middle East)	1	1	1	1	1	1	0.5	1	1	1	1	1	0	0.5	1	0	1	0.5	1	1	1	1
Influent (North America)	1	1	1	1	1	1	0.642857	1	1	0.857143	1	1	0.214286	1	1	0	1	0.928571	1	1	0.928571	1
Influent (Oceania)	1	1	1	1	1	1	0.666667	1	1	1	1	1	0	0.666667	1	0	1	0.666667	1	1	0.666667	1
Influent (South America)	1	1	1	1	1	1	0.333333	1	0.833333	0.666667	1	1	0.5	0.833333	1	0.166667	1	0.833333	0.833333	1	1	1
Intermediate (Sweden)	0.464286	0.642857	0.357143	0.535714	0.535714	0.464286	0.535714	0.535714	0.392857	0.107143	0.678571	0.321429	0	0.464286	0.464286	0	0.428571	0.285714	0.464286	0.357143	0.428571	0.464286

## Sheet: source_data_Figure2a
	Klebsiella.pneumoniae	Acinetobacter.baumannii	Enterobacter.cloacae	Morganella.morganii	Aeromonas.media	Acinetobacter.radioresistens	Hafnia.alvei	Enterobacter.asburiae	Citrobacter.freundii	Aeromonas.caviae	Aeromonas.sanarellii	Leclercia.adecarboxylata	Hafnia.paralvei	Kluyvera.georgiana	Moraxella.pluranimalium	Acinetobacter.guillouiae	Shewanella.xiamenensis	Shewanella.algae	Enterobacter.mori	Kluyvera.ascorbata	Aeromonas.allosaccharophila	Rheinheimera.pacifica
IS26	0.36413	0.656652	0.304348	0.217391	0.3	0	0	0.0769231	0.344538	0.2	0	0.181818	0	0	0	0	0	0	0	0.5	0	0
IS6100	0.111413	0.055794	0	0.173913	0.1	0	0	0	0.0252101	0.5	0	0	0	0	0	0	0	0	0	0	0	0
IS1S	0.130435	0	0.26087	0.0434783	0	0	0	0.538462	0.243697	0	0	0.636364	0	0	0	0	0	0	0.5	0	0	0
ISEcp1	0.355978	0.00858369	0.0434783	0.0434783	0	0	0	0	0.0336134	0.1	0	0	0	0	0	0	0	0	0	0	0	0
IS1R	0.224185	0.0429185	0.304348	0.217391	0	0	0	0.461538	0.453782	0	0	0.0909091	0	0	0	0	0	0	0.5	0.5	0	0
IS10A	0.00951087	0.0300429	0	0	0	0	0	0	0.0252101	0	0	0	0	0	0	0	0	0	0	0	0	0
IS3000	0.013587	0	0.0434783	0	0	0	0	0	0	0.15	0	0	0	0	0	0	0	0	0	0	0	0
ISAba125	0.00271739	0.283262	0.0434783	0.0434783	0	0.6	0	0	0	0	0	0	0	0	0	0	0	0	0	0	0	0
ISAba1	0.0149457	0.802575	0	0.0869565	0	0	0	0	0	0	0	0	0	0	0	0	0	0	0	0	0	0
IS10R	0.0285326	0	0.0869565	0.434783	0	0	0	0	0.092437	0	0	0	0	0	0	0	0	0	0	0	0	0
ISAba14	0.00271739	0.158798	0	0	0	0	0	0	0	0	0	0	0	0	0	0	0	0	0	0	0	0
ISCR1	0.0149457	0.330472	0	0.0869565	0	0	0	0	0.0168067	0.05	0	0.0909091	0	0	0	0	0	0	0	0	0	0
ISAs2	0	0	0	0	1	0	0	0	0	0.7	0	0	0	0	0	0	0	0	0	0	1	0
ISKpn9	0	0	0	0	0.4	0	0	0	0	0.25	0	0	0	0	0	0	0	0	0	0	0	0
IS4	0	0	0	0	0	0	0	0	0.00840336	0	0	0	0	0	0	0	0	0	0	0	0	0
ISAba4	0	0.0128755	0	0	0	0	0	0	0	0	0	0	0	0	0	0	0	0	0	0	0	0
ISPps1	0	0	0	0	0	0	0	0	0	0	0	0	0	0	0	0	0	0	0	0	0	0
IS1595	0	0	0	0	0	0	0	0	0	0	0	0	0	0	0	0	0	0	0	0	0	0
IS91	0	0	0	0	0	0	0	0	0	0	0	0	0	0	0	0	0	0	0	0	0	0

## Sheet: source_data_Figure2b
	Klebsiella.pneumoniae	Acinetobacter.baumannii	Enterobacter.cloacae	Morganella.morganii	Aeromonas.media	Acinetobacter.radioresistens	Hafnia.alvei	Enterobacter.asburiae	Citrobacter.freundii	Aeromonas.caviae	Aeromonas.sanarellii	Leclercia.adecarboxylata	Hafnia.paralvei	Kluyvera.georgiana	Moraxella.pluranimalium	Acinetobacter.guillouiae	Shewanella.xiamenensis	Shewanella.algae	Enterobacter.mori	Kluyvera.ascorbata	Aeromonas.allosaccharophila	Rheinheimera.pacifica
IS26	0.769022	0.145923	0.478261	0.217391	0.2	0	0	0.230769	0.621849	0.1	0	0.363636	0	0	0	0	0	0.333333	0.5	0.5	0	0
IS6100	0.472826	0	0.347826	0.173913	0.3	0	0	0.0769231	0.210084	0.25	0	0.363636	0	0	0	0	0	0.166667	0	0.5	0	0
IS1S	0.538043	0	0.0869565	0	0	0	0	0.0769231	0.176471	0	0	0.363636	0	0	0	0	0	0	0.5	0.5	0	0
ISEcp1	0.309783	0	0.130435	0	0	0	0	0	0.0756303	0.05	0	0	0	0	0	0	0	0.166667	0.5	0	0	0
IS1R	0.360054	0	0.26087	0	0	0	0	0.0769231	0.411765	0	0	0.272727	0	0	0	0	0	0	0.5	0.5	0	0
IS10A	0.0720109	0.0386266	0	0	0	0	0	0	0.00840336	0	0	0	0	0	0	0	0	0	0	0	0	0
IS3000	0.216033	0.0128755	0.173913	0.0434783	0.1	0	0	0	0.0420168	0	0	0	0	0	0	0	0	0	0	0	0	0
ISAba125	0.0679348	0.197425	0.0869565	0.0434783	0	0.2	0	0	0.00840336	0.05	0	0	0	0	0	0	0	0	0	0	0	0
ISAba1	0.00407609	0.206009	0	0	0	0	0	0	0	0	0	0	0	0	0	0	0	0	0	0	0	0
IS10R	0.0298913	0	0.0434783	0	0	0	0	0	0.0420168	0	0	0	0	0	0	0	0	0	0	0	0	0
ISAba14	0.0149457	0.107296	0	0	0	0.4	0	0	0	0	0	0	0	0	0	0	0	0	0	0	0	0
ISCR1	0.126359	0.0515021	0.26087	0	0	0	0	0	0.151261	0.1	0	0.181818	0	0	0	0	0	0.333333	0	0	0	0
ISAs2	0.00407609	0	0	0	0.2	0	0	0	0.00840336	0.05	0	0	0	0	0	0	0	0	0	0	0	0
ISKpn9	0.00271739	0	0	0	0.1	0	0	0	0.00840336	0	0	0	0	0	0	0	0	0	0	0	0	0
IS4	0.00271739	0	0	0	0	0	0	0	0	0	0	0	0	0	0	0	0	0	0	0	0	0
ISAba4	0	0.0171674	0	0	0	0	0	0	0	0	0	0	0	0	0	0	0	0	0	0	0	0
ISPps1	0	0	0	0	0	0	0	0	0	0	0	0	0	0	0	0	0	0	0	0	0	0
IS1595	0	0	0	0	0	0	0	0	0	0	0	0	0	0	0	0	0	0	0	0	0	0
IS91	0	0	0	0	0	0	0	0	0	0	0	0	0	0	0	0	0	0	0	0	0	0

## Sheet: source_data_Figure3a
	KLT91433.1_ISAba125_IS30	isfinder_ISKpn9_ISAs1_1	WP_072194852.1_ISVsa5_IS4	AJQ17567.1_IS15DI_IS6	isfinder_ISPps1_IS91	KDK52027.1_ISEcp1_IS1380	WP_027181051.1_ISAs2_IS30	isfinder_IS10A_IS4_1	WP_047324544.1_IS1595_IS1595	OZM87655.1_IS1R_IS1	isfinder_IS91_IS91	CAG34232.1_isfinder_iscr1	SVG44288.1_IS1S_IS1	WP_004839197.1_ISAba4_IS982	KCZ18968.1_ISAba1_IS4	WP_032073058.1_IS6100_IS6	WP_117008138.1_ISAba14_IS3	WP_060994423.1_IS3000_Tn3	WP_001121444.1_IS4_IS4
Polluted river (India)	0.00560302	0.000184729	4.06224e-05	4.16461e-05	0.0022445	0.00183307	0.00116062	1.29882e-06	7.87949e-06	0.000368374	1.53767e-05	0.00014498	0.00090161	0.0209649	0.00870736	0.0032982	0.0225183	0.000111757	8.84974e-05
Kazipally lake (India)	0.00206254	0	0.000670837	0.000476543	9.27793e-05	0.00291794	0.00341957	0.00109116	0	0.00506961	0	0.000139712	0.0058148	0.000756538	0.00406436	0.031938	0.000567193	0.00923142	0
Aquaculture influent (China)	0.000125297	0	0.00165347	0.000346972	5.96253e-05	0.000248615	0	0	0	0	0	9.97629e-05	0	0	0	0.000996177	6.64654e-05	0.00853125	0
Aquaculture ponds (China)	7.83711e-05	0	0.00908905	2.09199e-05	0	5.05116e-05	0	2.38064e-05	0	0	0	0.000140225	0	0	0	0.000833158	3.76389e-05	0.0195307	8.73322e-05
Sudbury lake (Canada)	0	0	0	0	0	0	0	0	0	0	0	0	0	0	0	0	0	0	0
Daisy lake (Canada)	0	0	0	0	0	0	0	0	0	0	0	0	0	0	0	0	0	0	0
Deep Ocean (Tara Ocean)	3.20951e-05	0	0.000112503	0	0.000204995	0	5.30071e-05	0	0	0	0	0.000108751	0	0	0	0.00198867	3.11113e-05	0.00147571	0.000141925
Surface Ocean (Tara Ocean)	4.14983e-06	0	1.41002e-05	0	4.90011e-05	0	1.4843e-05	0	0	0	0	9.04114e-06	0	0	0	0.000122552	3.08445e-06	0.000607805	2.15992e-05
Oil spill (Gulf of Mexico)	1.04933e-05	0	5.00738e-05	0	0	2.26572e-06	2.76939e-05	2.45037e-05	0	0	0	2.26823e-05	4.04094e-05	0	0	0	0	0.00031035	0
Salt marsh (UK)	0	0	0	0	0	0	0	0	0	0	0	0	0	0	0	0	0	0	0
Upstream (Korea)	0.0258574	6.08953e-05	2.37227e-05	0.000158028	0.00729868	0.000191837	0.000258821	1.18822e-05	0	0.000567778	0	3.17639e-05	0.000581019	0.000128809	0.0048833	0.00180644	0.0105742	0.000797541	3.04666e-05
Upstream (PETL)	0.00186209	0.0022915	0	0.000131918	0.000350287	0.00118523	0.00216194	0.00337829	0	0.000381189	0	0	0.0005936	0.000110225	0.000109254	0.0170219	0.000584095	0.000520326	0
Pig feces	0.000183259	0	0.00143424	9.84678e-05	1.66265e-06	0.000119596	0.000211495	0	0	0.00147892	0.000110191	3.49477e-07	0.00280921	2.00142e-05	1.99945e-05	5.80515e-05	8.11038e-05	0	0.000237928
Poultry feces	0.0024061	0	0.0506167	0.0114121	2.28799e-07	0.00332648	0.000221361	0	0	0.0704151	0.00212296	2.74568e-05	0.18746	7.13789e-05	0.000412849	0.00653188	0.000724376	3.46385e-05	0.0105275
Cow feces	0	0	0.000194265	0	0	0	6.48936e-06	0	0	0	4.8605e-05	0	3.33202e-05	0	0	0	0	0	0
Cow rumen	4.67821e-05	0	0.000387919	0	0	0	5.30815e-06	0	0	0	0	0	0	0	0	0	0.00147991	0	0
Antarctic soil	0	0	0	0	0	0	0	0	0	0	0	0	0	0	0	0	0	4.14772e-05	0
Agriculture soil (Finland)	0	0	0	0	0	0	0	0	0	0	0	0	0	0	0	0	0	0	0
Forest soil (N. America)	0	0	0	0	0	0	0	0	0	0	0	0	0	0	0	9.14414e-05	0	4.6783e-06	0
Desert rocks (USA)	0	0	0	0	0	0	0	0	0	0	0	0	0	0	0	0	0	0	0
Grassland (Argentina)	0	0	0	0	0	0	0	0	0	0	0	0	0	0	0	0	0	0	0
Influent (Africa)	0.0660742	0.00362339	0.00103698	0.00110724	0.0468225	0.013618	0.0320178	0.00131364	0	0.00949557	0.000251149	0.000825908	0.0107916	0.0084336	0.0355195	0.0118986	0.0962056	0.00137136	0.000545211
Influent (Asia)	0.0287353	0.00676147	0.00097223	0.00132058	0.0331452	0.015133	0.0403101	0.0092486	0	0.00986833	0.000290391	0.000729196	0.012537	0.00247211	0.023898	0.00667162	0.0499997	0.00278422	0.000534551
Influent (Europe)	0.0875019	0.00346399	0.000250612	0.000449371	0.101807	0.0345707	0.0168421	0.00156371	1.05735e-05	0.00347175	9.37396e-06	4.26248e-05	0.00405522	0.00141179	0.0535739	0.00252949	0.208308	0.0141668	0.000309121
Influent (Middle East)	0.0761831	0.00225721	0.000720271	0.000321092	0.0673089	0.0216183	0.0184173	0.001154	0	0.00595905	0.000172434	0.000296126	0.00714012	0.00335464	0.0988945	0.00664122	0.187584	0.00681646	0.000624997
Influent (North America)	0.0436783	0.00291913	0.000668285	0.00089069	0.0835179	0.0472842	0.0522914	0.000173351	0	0.00780034	3.10962e-05	6.24992e-05	0.00745321	0.00208155	0.0699457	0.00447626	0.0931262	0.00425179	0.000393027
Influent (Oceania)	0.109456	0.00145128	0.000538285	0.000778289	0.0933799	0.0203583	0.0354465	0.000123346	0	0.0119987	3.10682e-05	0.000153461	0.0116539	0.00152511	0.0804099	0.00193654	0.222229	0.0131949	0.00041033
Influent (South America)	0.0426317	0.00213492	0.00209529	0.00101261	0.0455246	0.018688	0.0637567	0.00215706	0	0.00850388	0.000744545	0.000134181	0.0106728	0.00538531	0.0647456	0.00833386	0.112881	0.00146031	0.000570174
Activated sludge (Europe)	0.00122751	7.82858e-05	1.10448e-06	0.000163502	0.0369453	0.000698166	0.00023269	0	0	0	0	0	2.65566e-06	3.83633e-06	0.00326832	0.0177896	0.00573831	0.000837082	0
Activated sludge (South America)	0.00275566	0.000388192	6.28506e-05	0	0.0215166	0.0024586	0.000615013	0	0	0.000185146	0	0	0	8.4553e-05	0.00508654	0.01729	0.00682829	0.00258509	0
Hospital effluent (India)	0.0748489	0.000489046	0.000117358	0.000409458	0.00448485	0.00156274	0.00343224	2.0153e-05	0	0.000375127	1.23e-05	0.00157091	0.000364019	0.0350932	0.0594857	0.0184726	0.0815124	0.00374878	0.000617718
Hospital effluent (UK)	0.146667	0.000752167	0.000957438	0.0265814	0.0778436	0.00299105	0.00346819	0	5.03931e-05	0.00756915	2.91794e-05	0.000582787	0.0172705	0.000314664	0.0463514	0.00952787	0.21151	0.00924417	0.00224736
Effluent (Sweden)	0.00108936	0.000540313	1.5208e-05	0.000285812	0.0334853	0.00198199	0.00134886	5.42227e-05	0	0.000250155	0	0	0.000450206	2.09334e-05	0.000533041	0.00617873	0.00183568	0.000801961	0.000103366
Effluent (Korea)	0.0456767	0.000291469	3.48748e-05	0.000437311	0.0122876	0.000527809	0.000758458	3.57918e-05	0	0.00177813	0	9.42924e-05	0.00153137	0.000752124	0.0245678	0.00705382	0.0363732	0.0014592	3.99424e-05
Effluent (PETL)	0.000640057	0.000196236	0	0.000861141	0.000743028	0.0128486	0.00412812	0.000955234	0	0	0	0.0013484	0	0.000245295	0.0024645	0.0179629	0.000231774	0.0012008	0
Stool	0.0011313	0	0.00422352	0.000429013	0	0.000477762	0.000652593	0	0	0.00335424	0.000161814	4.42777e-06	0.0108791	0	0	0.000152144	0	4.16557e-06	0.00120427
Stool (Antibiotic treated human)	0.00148771	0	0.00156324	0.000995545	0	0.000469478	0.00359595	0	0	0.00505419	5.5127e-05	0	0.0219394	0	0	0.000279979	0	3.61467e-05	0.00366758
Retroauricular crease (HMP)	0.000481508	0	3.79829e-05	0	0	0	0	0	0	3.27042e-05	0	0	5.06941e-05	0	0	0	0	0	0
Anterior nares (HMP)	0.000475091	0	0.000536406	0	0	0	0	0	0	0	0	0	0.000398012	0	0	0	0	0	0
Downstream (Korea)	0.0268124	0.000272435	2.8729e-05	0.000189577	0.010524	0.000225859	0.00062324	1.75229e-05	0	0.00163899	0	2.41155e-05	0.00148687	0.000792964	0.0159171	0.00149042	0.0380498	0.00163285	3.82506e-05
Downstream (PETL)	3.23671e-05	0	0.000910595	0.000224689	0.00030596	0.00233134	0.00231996	0	0	0	0	0.000427229	0	3.05619e-05	0.000503001	0.0128299	0.000140718	0.000223404	0
Sludge and Biosolids (Sweden)	0.0383759	0.00275072	5.91825e-05	0.000220816	0.0199893	0.0222798	0.00627698	0.000107987	0	0.000685132	0	2.58111e-06	0.000716189	0.00158765	0.0217877	0.00320713	0.106312	0.00723535	2.27232e-05

## Sheet: source_data_Figure3b
Sample	agg_IS_abundance
SAMEA3905791_d	0.00744723
SAMEA3905793_d	0.00510671
SAMEA3905794_d	0.0146185
SAMEA3905792_d	0.109355
SAMEA3905795_d	0.00915147
SAMEA3905796_d	0.0496481
ERR2071890_grass	0.0523917
ERR2071891_grass	0.204568
ERR2071892_grass	0.0580942
ERR2071893_grass	0.269011
ERR2071894_grass	0.0419268
ERR2071895_grass	0.182997
ERR2071896_grass	0.0496467
ERR2071897_grass	0.0305718
ERR2071898_grass	0.0529465
ERR2071899_grass	0.0639442
ERR2071900_grass	0.0504135
ERR2071901_grass	0.100934
SRR5223441_as	0.101936
SRR5223442_as	0.140396
SRR5223443_as	0.104504
ERR2486618_ags	0.0158989
ERR2486619_ags	0.0152832
ERR2486620_ags	0.0246868
ERR2486621_ags	0.0279304
ERR2486622_ags	0.0303607
ERR2486623_ags	0.0242358
ERR2486624_ags	0.0260967
ERR2486625_ags	0.0207987
ERR2486626_ags	0.0305358
ERR2486627_ags	0.0223447
ERR2486628_ags	0.0210181
ERR2486629_ags	0.0270845
ERR2486630_ags	0.0257913
ERR2486631_ags	0.0248231
ERR2486632_ags	0.023006
ERR2486633_ags	0.0377723
ERR2486634_ags	0.0498609
ERR2486635_ags	0.0357276
ERR753910_fos	0.296412
ERR753911_fos	0.408384
ERR753912_fos	0.420692
ERR753913_fos	0.12904
ERR753914_fos	0.166095
ERR753915_fos	0.124807
ERR753916_fos	0.308791
ERR753917_fos	0.286722
ERR753918_fos	0.257447
ERR753919_fos	0.135386
ERR753920_fos	0.110715
ERR753921_fos	0.129145
ERR753922_fos	0.394119
ERR753923_fos	0.28893
ERR753924_fos	0.259463
ERR753925_fos	0.144997
ERR753926_fos	0.0934584
ERR753927_fos	0.0988205
ERR753928_fos	0.205134
ERR753929_fos	0.27942
ERR753930_fos	0.408263
P10E7	5.02008
P10E90	4.56289
P11E7	3.49603
P11E90	6.91441
P12E7	6.6828
P12E90	5.82656
P13E7	4.92642
P13E90	3.98343
P14E7	4.47225
P14E90	4.57827
P15E7	7.38238
P15E90	6.22687
P17E7	5.45334
P17E90	5.44412
P18E7	4.97655
P18E90	4.8091
P19E7	3.35226
P19E90	3.61348
P1E7	1.737
P1E90	3.16239
P20E7	5.41342
P20E90	4.85859
P21E7	6.11783
P21E90	4.29016
P22E7	4.77086
P22E90	4.54512
P2E7	5.22213
P2E90	3.35877
P3E7	3.05096
P3E90	3.08567
P4E7	9.89976
P4E90	6.40185
P5E7	4.36699
P5E90	5.91156
P9E7	8.67271
P9E90	8.2037
ERR1995212	3.87975
ERR1995213	3.43591
ERR1995214	1.4478
ERR1995216	1.5933
ERR1995217	1.84429
ERR1995218	0.0842913
ERR1995219	6.64527
ERR1995221	3.77038
ERR1995222	3.99049
ERR1995223	1.93014
ERR1995224	3.76322
ERR1995226	2.57541
ERR1995227	3.46478
ERR1995228	2.37918
ERR1995230	3.82769
ERR1995231	2.64462
ERR1995232	0.486846
ERR1995233	2.00444
ERR1995235	3.00677
ERR1995236	3.14096
ERR1995237	0.154948
ERR1995238	2.19715
ERR1995240	2.92788
ERR1995241	3.06789
ERR1995242	0.259607
ERR1995243	3.15275
ERR1995245	2.83911
ERR1995246	2.99853
ERR1995247	7.30767
ERR1995248	2.24115
ERR1995250	1.51025
ERR1995251	2.56526
ERR1995252	0.091561
ERR1995253	4.96564
ERR1995255	6.4632
ERR1995256	4.34975
ERR1995257	0.146926
ERR1995258	2.15255
ERR1995260	3.69148
ERR1995261	3.65205
ERR1995262	6.72575
ERR1995264	4.93474
ERR1995265	4.63022
ERR1995266	0.152875
ERR1995267	6.15046
DLF001	7.69956
DLF002	3.33475
DLF003	5.39873
DLF004	6.54122
DLF005	4.969
DLF006	5.34785
DLF007	7.11184
DLF008	4.43315
DLF009	10.4604
DLF010	3.03056
DLF012	7.52972
DLF013	4.01391
DLF014	7.66333
DLM001	4.34724
DLM002	5.32956
DLM003	3.60215
DLM004	5.96333
DLM005	7.05667
DLM006	3.88021
DLM007	5.82402
DLM008	3.83232
DLM009	3.79054
DLM011	8.19445
DLM014	4.85389
DLM018	6.15859
DLM020	5.54197
DLM028	3.88364
DOF002	3.81878
DOF007	3.73735
DOF009	5.8189
DOF010	4.67895
DOF014	5.38954
DOM005	3.38977
DOM012	4.00922
DOM014	1.91766
DOM017	2.65973
DOM020	5.87362
DOM021	6.75158
DOM023	10.3047
DOM024	5.60386
DOM025	4.7901
DOM026	5.16862
NLF001	4.13055
NLF002	4.13174
NLF005	4.65459
NLF006	2.77769
NLF007	3.92522
NLF008	5.51602
NLF009	4.85496
NLF010	7.41424
NLF011	3.66689
NLF012	6.63292
NLF013	4.55452
NLF014	4.85825
NLF015	4.46656
NLM001	5.68942
NLM002	5.7395
NLM003	4.90755
NLM004	4.30649
NLM005	4.47623
NLM006	5.65998
NLM007	5.81867
NLM008	7.87968
NLM009	10.3977
NLM010	3.95275
NLM015	4.04972
NLM016	6.25768
NLM017	4.91862
NLM021	3.87427
NLM022	5.79905
NLM023	3.28886
NLM024	8.81079
NLM025	5.05861
NLM026	3.73461
NLM027	4.62165
NLM028	4.3676
NLM029	2.67414
NLM031	5.38607
NLM032	3.6935
NOF001	5.76319
NOF002	4.35565
NOF004	3.72472
NOF005	7.23901
NOF006	3.77805
NOF007	7.39947
NOF008	3.99696
NOF009	7.32347
NOF010	6.52538
NOF011	3.71548
NOF012	6.47673
NOF013	3.46266
NOF014	3.49279
NOM001	6.2158
NOM002	4.98223
NOM004	5.12426
NOM005	7.00873
NOM007	3.91797
NOM008	7.73844
NOM009	5.41025
NOM010	5.19152
NOM012	4.37493
NOM013	5.78029
NOM014	7.20744
NOM015	8.24577
NOM016	3.60154
NOM017	5.49606
NOM018	5.22881
NOM019	4.28595
NOM022	9.15588
NOM023	3.00882
NOM026	3.84634
NOM027	3.40576
NOM028	5.06684
NOM029	4.01036
SRS011061	2.59048
SRS011134	3.2341
SRS011239	5.5677
SRS011271	5.71277
SRS011302	2.69858
SRS011405	6.54659
SRS011452	2.79547
SRS011529	5.31398
SRS011586	4.05142
SRS012273	3.32921
SRS012902	7.84738
SRS013158	12.7303
SRS013215	2.60931
SRS013476	1.81261
SRS013521	7.12078
SRS013687	5.70374
SRS013800	3.57874
SRS013951	1.76018
SRS014235	3.81088
SRS014287	2.36862
SRS014313	4.83037
SRS014459	4.53581
SRS014613	3.81243
SRS014683	4.74853
SRS014923	2.84084
SRS014979	2.16167
SRS015065	4.8356
SRS015133	2.92851
SRS015190	7.63176
SRS015217	2.30572
SRS015264	4.73957
SRS015369	5.72802
SRS015578	6.22838
SRS015663	5.21715
SRS015782	4.07558
SRS015794	5.53647
SRS015854	5.68753
SRS015960	4.82561
SRS016018	3.00804
SRS016056	5.3846
SRS016095	2.62266
SRS016203	3.633
SRS016267	5.43736
SRS016335	2.35084
SRS016495	2.24411
SRS016517	1.93463
SRS016585	13.295
SRS016753	10.5883
SRS016954	6.42926
SRS016989	6.64858
SRS017103	6.19941
SRS017191	6.84013
SRS017247	6.31243
SRS017307	4.8195
SRS017433	5.2513
SRS017521	5.36216
SRS017701	5.10393
SRS017821	4.71776
SRS018133	3.63044
SRS018313	3.6015
SRS018351	3.43331
SRS018427	3.88939
SRS018575	4.82746
SRS018656	0.884417
SRS018817	3.0977
SRS019030	4.846
SRS019161	4.11673
SRS019267	6.83097
SRS019397	4.34315
SRS019582	4.01003
SRS019601	3.79502
SRS019685	4.5515
SRS019787	6.37739
SRS019910	5.04328
SRS019968	4.1208
SRS020233	3.59904
SRS020328	1.53878
SRS020869	3.43339
SRS021484	4.02673
SRS021948	3.58309
SRS022071	3.74025
SRS022137	5.1138
SRS022524	2.95229
SRS022609	4.11303
SRS022713	10.339
SRS023346	6.40532
SRS023526	6.14018
SRS023583	5.36178
SRS023829	8.05863
SRS023914	3.69793
SRS023971	10.8969
SRS024009	6.69581
SRS024132	2.2197
SRS024265	4.00923
SRS024331	5.93938
SRS024388	2.62198
SRS024435	2.80318
SRS024549	2.54908
SRS024625	6.46288
SRS042284	5.23829
SRS042628	1.99765
SRS043001	5.61812
SRS043411	5.13803
SRS043701	6.62686
SRS045004	6.68267
SRS045645	7.36251
SRS045713	6.5094
SRS047014	4.84821
SRS047044	6.85605
SRS048164	5.40629
SRS048870	4.17688
SRS049164	5.01726
SRS049712	5.56907
SRS049900	6.50334
SRS049959	3.6678
SRS049995	5.42276
SRS050299	4.3988
SRS050422	4.34695
SRS050752	3.9383
SRS050925	4.88746
SRS051031	5.91475
SRS051882	6.01337
SRS052027	6.08767
SRS052697	3.89967
SRS053335	6.50791
SRS053398	5.9699
SRS054590	4.34541
SRS054956	4.54263
SRS055982	5.32465
SRS056259	5.69768
SRS056519	5.04854
SRS057478	10.8087
SRS057717	6.40464
SRS058723	7.29457
SRS058770	3.0908
SRS062427	2.89629
SRS063040	3.35803
SRS063985	2.79709
SRS064276	2.82472
SRS064557	5.26965
SRS064645	6.10918
SRS065504	4.17108
SRS075398	6.25413
SRS077730	5.02922
SRS078176	5.21324
P10E0	4.5399
P11E0	6.15084
P12E0	6.47328
P13E0	3.0523
P14E0	5.11416
P15E0	5.48891
P17E0	4.14686
P18E0	4.38134
P19E0	3.28852
P1E0	1.47382
P20E0	5.84477
P21E0	4.4416
P22E0	4.08206
P23C0	2.62095
P23C7	2.21078
P23C90	3.8006
P25C0	4.34868
P25C7	4.94722
P25C90	5.45241
P2E0	4.80495
P38C0	3.15476
P38C7	2.35761
P38C90	4.21412
P3E0	2.63491
P4E0	6.84209
P5E0	4.23539
P6C0	2.21533
P6C7	2.26918
P6C90	2.2733
P7C0	1.26877
P7C7	1.01792
P7C90	1.98562
P8C0	3.63024
P8C7	3.77217
P8C90	3.65292
P9E0	8.07076
ERR1995211	5.10378
ERR1995215	1.18921
ERR1995220	5.10696
ERR1995225	2.596
ERR1995229	2.80085
ERR1995234	2.61954
ERR1995239	2.66974
ERR1995244	2.46793
ERR1995249	3.07192
ERR1995254	2.77738
ERR1995259	3.84623
ERR1995263	4.01915
DC_02	4.32336
PD_17	2.26144
PD_22	2.8473
DC_12	0.781821
PD_21	2.73525
CO_03	2.99077
PD_20	0.905815
PD_01	2.97699
DC_14	5.35799
PD_11	3.08044
PD_36	3.66858
DC_06	5.23977
PD_38	3.28921
PD_28	1.79339
DC_15	1.99801
CO_11	3.04818
CO_07	3.54855
PD_30	1.10815
PD_42	2.90324
PD_16	2.90831
DC_04	12.3787
CO_12	5.82794
DC_01	6.45431
PD_03	2.5216
DC_10	4.18576
PD_15	4.44347
PD_07	3.18569
DC_07	3.68192
DC_03	1.92672
PD_05	3.38915
DC_11	6.68736
PD_23	0.557718
CO_04	6.99909
CO_02	4.21639
PD_37	1.19431
PD_08	2.7995
DC_09	5.71092
PD_25	1.21582
CO_01	5.77151
CO_13	5.78911
PD_02	2.3032
PD_13	3.39457
PD_31	2.90665
CO_05	2.86816
PD_14	3.79545
DC_08	2.80539
PD_06	3.1877
PD_18	2.66525
PD_19	7.62876
CO_08	2.11748
PD_04	2.62966
CO_09	3.60991
DC_13	3.32032
CO_06	3.55151
PD_26	3.96138
PD_12	5.87559
CO_10	2.36834
PD_41	3.31812
SRR1927149	1.36306
SRR1929408	2.53399
SRR1929484	2.65748
SRR1929485	2.58301
SRR1929563	2.38929
SRR1930121	1.54163
SRR1930122	4.48497
SRR1930123	1.67947
SRR1930128	4.82041
SRR1930132	3.87333
SRR1930133	1.65048
SRR1930134	0.831609
SRR1930136	2.65126
SRR1930138	1.20099
SRR1930140	2.84549
SRR1930141	1.93809
SRR1930142	0.705227
SRR1930143	1.56912
SRR1930144	1.25273
SRR1930145	2.18371
SRR1930149	1.59053
SRR1930176	1.68184
SRR1930177	3.31309
SRR1930179	3.43972
SRR1930187	1.89123
SRR1930244	1.85656
SRR1930248	3.2173
SRR1930250	3.14988
SRR1930251	4.84015
SRR1930253	1.89506
SRR1930255	6.00926
SRR1930777	4.51923
SRR1931170	6.80345
SRR1931177	2.3035
SRR1929574	1.9277
SRR1930247	5.12105
SRR1931173	3.91207
SRR1931178	2.3217
SRR5883625	6.13564
SRR5883626	0.805569
SRR5883627	2.31378
SRR5883628	5.82772
SRR5883629	5.79327
SRR5883630	4.56739
SRS011105	6.43785
SRS011132	0.460298
SRS011263	0.242178
SRS011397	3.24921
SRS012291	0.196878
SRS012663	3.12136
SRS013155	2.63199
SRS013269	2.31361
SRS013637	0.761581
SRS013876	9.11814
SRS013956	0.629818
SRS014464	1.77045
SRS014682	9.6602
SRS014901	2.74816
SRS015051	0.215395
SRS015269	1.68818
SRS015430	1.13571
SRS015450	0.838584
SRS015640	0.475438
SRS015752	6.32331
SRS015793	2.79578
SRS015937	3.6699
SRS015996	6.05868
SRS016033	0.519188
SRS016105	1.67614
SRS016188	1.45527
SRS016292	6.76575
SRS016434	1.53242
SRS016513	1.03642
SRS016553	0.714409
SRS016581	0.6483
SRS016752	3.8577
SRS017044	2.63082
SRS017244	0.759423
SRS017451	5.01611
SRS017697	3.44294
SRS017820	4.07539
SRS018312	0.255438
SRS018369	2.5557
SRS018463	1.16599
SRS018585	1.4323
SRS018671	1.47871
SRS018784	3.54151
SRS018981	0.653644
SRS019019	4.53363
SRS019039	6.41727
SRS019067	2.01371
SRS019087	1.4256
SRS019119	1.43408
SRS019215	0.229573
SRS019339	1.93036
SRS019386	1.83921
SRS019597	1.76984
SRS019867	2.33837
SRS019986	7.25633
SRS020232	5.21016
SRS020386	3.94429
SRS020868	0.69346
SRS021483	0.474032
SRS022006	12.106
SRS022129	0.955255
SRS022645	0.669279
SRS023212	2.56973
SRS023847	2.45016
SRS023970	2.14192
SRS024064	1.37372
SRS024301	0.976362
SRS024424	1.40851
SRS024567	0.464097
SRS044474	6.13768
SRS044626	3.41952
SRS046344	2.20351
SRS046973	1.86447
SRS047225	3.32048
SRS047254	4.99009
SRS047708	0.60593
SRS047844	2.02666
SRS049744	0.319646
SRS050025	1.65124
SRS050484	2.03959
SRS051600	0.306602
SRS051613	4.2019
SRS052590	1.92809
SRS053437	3.35613
SRS054061	2.95493
SRS056210	0.623778
SRS056906	6.66121
SRS058213	4.39603
SRS062713	1.47963
SRS063035	2.56827
SRS063178	0.463406
SRS065142	0.888432
SRS065179	1.08161
SRS013258	0.388137
SRS013261	0.631132
SRS015381	1.52234
SRS016944	1.73884
SRS017849	0.666338
SRS017851	0.53899
SRS018978	1.86995
SRS019015	2.05642
SRS019016	1.19424
SRS019033	1.88825
SRS019063	1.35219
SRS019064	0.834819
SRS019081	0.782121
SRS019116	0.264426
SRS020261	0.274452
SRS020263	0.619436
SRS024482	0.971253
SRS024596	0.582565
SRS024598	0.624526
SRS024620	2.74129
SRS024655	2.47252
SRS045606	0.480509
SRS046688	0.256917
SRS052988	0.518027
SRS057083	0.339988
SRS058182	0.608698
SRS058221	0.497988
ERR1135178	3.79488
ERR1135179	3.62229
ERR1135180	2.12143
ERR1135181	2.06106
ERR1135182	1.61945
ERR1135183	1.7989
ERR1135184	3.30615
ERR1135185	4.70924
ERR1135186	5.18276
ERR1135187	1.31368
ERR1135188	1.16132
ERR1135189	1.42183
ERR1135190	1.85578
ERR1135191	1.61237
ERR1135192	1.86165
ERR1135193	2.13032
ERR1135194	1.64307
ERR1135195	1.63214
ERR1135196	3.46678
ERR1135197	2.54603
ERR1135198	2.18489
ERR1135199	1.71693
ERR1135200	1.51094
ERR1135201	1.30037
ERR1135202	1.21659
ERR1135203	1.40875
ERR1135204	1.48382
ERR1135205	3.04623
ERR1135206	1.83177
ERR1135207	2.03437
ERR1135208	1.54783
ERR1135209	1.19406
ERR1135210	1.71271
ERR1135211	1.67555
ERR1135212	1.1438
ERR1135213	1.53474
ERR1135214	4.78672
ERR1135215	4.82173
ERR1135216	3.92125
ERR1135217	3.84203
ERR1135218	3.81254
ERR1135219	3.6756
ERR1135220	4.38128
ERR1135221	5.63289
ERR1135222	5.92628
ERR1135223	3.09866
ERR1135224	3.54347
ERR1135225	3.30538
ERR1135226	4.91567
ERR1135227	4.74515
ERR1135228	4.02145
ERR1135229	3.53361
ERR1135230	3.11917
ERR1135231	3.39476
ERR1135232	3.80285
ERR1135233	4.15045
ERR1135234	3.57138
ERR1135235	2.31991
ERR1135236	4.18753
ERR1135237	3.51651
ERR1135238	3.31194
ERR1135239	2.95215
ERR1135240	4.95486
ERR1135241	5.69433
ERR1135242	4.26509
ERR1135243	4.73272
ERR1135244	5.37477
ERR1135245	1.78888
ERR1135246	3.97099
ERR1135247	3.45917
ERR1135248	3.7004
ERR1135249	4.6718
ERR1135250	1.83894
ERR1135251	1.41548
ERR1135252	1.17335
ERR1135253	1.78532
ERR1135254	3.11411
ERR1135255	1.89395
ERR1135256	4.73843
ERR1135257	2.5819
ERR1135258	1.84736
ERR1135259	1.8295
ERR1135260	1.8561
ERR1135261	3.30558
ERR1135262	2.16331
ERR1135263	4.32168
ERR1135264	3.3814
ERR1135265	3.25956
ERR1135266	3.90031
ERR1135267	4.11183
ERR1135268	6.99478
ERR1135269	4.48173
ERR1135270	2.70862
ERR1135271	5.10577
ERR1135272	6.12735
ERR1135273	4.56218
ERR1135274	4.87826
ERR1135275	3.68156
ERR1135276	4.13051
ERR1135277	3.19437
ERR1135278	4.42213
ERR1135279	3.08829
ERR1135280	2.07353
ERR1135281	3.23983
ERR1135282	1.82217
ERR1135283	1.63322
ERR1135284	2.18414
ERR1135285	1.57752
ERR1135286	1.56589
ERR1135287	4.19129
ERR1135288	2.81159
ERR1135289	1.76594
ERR1135290	1.71791
ERR1135291	3.76592
ERR1135292	2.81425
ERR1135293	3.58541
ERR1135294	4.90718
ERR1135295	3.25306
ERR1135296	3.47679
ERR1135297	3.73378
ERR1135298	1.11285
ERR1135299	1.36935
ERR1135300	2.06283
ERR1135301	2.44764
ERR1135302	2.61891
ERR1135303	3.50036
ERR1135304	3.69215
ERR1135305	3.19581
ERR1135306	2.9574
ERR1135307	3.54766
ERR1135308	3.28029
ERR1135309	2.47896
ERR1135310	2.15263
ERR1135311	2.12278
ERR1135312	3.21132
ERR1135313	3.90326
ERR1135314	2.24798
ERR1135315	3.50919
ERR1135316	3.89884
ERR1135317	2.84865
ERR1135318	1.31213
ERR1135319	1.09013
ERR1135320	2.87401
ERR1135321	1.86232
ERR1135322	1.05703
ERR1135323	3.85854
ERR1135324	2.22703
ERR1135325	2.06156
ERR1135326	4.06841
ERR1135327	1.93125
ERR1135328	3.15362
ERR1135329	2.40459
ERR1135330	3.58817
ERR1135331	2.75324
ERR1135332	3.17185
ERR1135333	2.91523
ERR1135334	4.45953
ERR1135335	3.43203
ERR1135336	3.33973
ERR1135337	3.1203
ERR1135338	2.34291
ERR1135339	3.25754
ERR1135340	2.81789
ERR1135341	3.2846
ERR1135342	3.06342
ERR1135343	2.07461
ERR1135344	4.02991
ERR1135345	3.58148
ERR1135346	3.68063
ERR1135347	2.81059
ERR1135348	2.90096
ERR1135349	4.27303
ERR1135350	2.54766
ERR1135351	2.72927
ERR1135352	2.82778
ERR1135353	1.14034
ERR1135354	2.40931
ERR1135355	2.10232
ERR1135356	1.30575
ERR1135357	1.39334
ERR1135358	2.33325
ERR1135359	1.48118
ERR1135360	1.38021
ERR1135361	1.63409
ERR1135362	1.44777
ERR1135363	1.34309
ERR1135364	1.26602
ERR1135365	1.89258
ERR1135366	1.47922
ERR1135367	2.8536
ERR1135368	4.05143
ERR1135369	2.73192
ERR1135370	2.70974
ERR1135371	1.5728
ERR1135372	2.38273
ERR1135373	2.15563
ERR1135374	1.99965
ERR1135375	2.45396
ERR1135376	3.21786
ERR1135377	1.52464
ERR1135378	1.7524
ERR1135379	2.02677
ERR1135380	1.6546
ERR1135381	1.44494
ERR1135382	2.16837
ERR1135383	1.75443
ERR1135384	1.64771
ERR1135385	2.0411
ERR1135386	1.85369
ERR1135387	1.79407
ERR1135388	1.83813
ERR1135389	1.48027
ERR1135390	2.0181
ERR1135391	1.62867
ERR1135392	1.92407
ERR1135393	2.08502
ERR1135394	1.51571
ERR1135395	1.37378
ERR1135396	2.22986
ERR1135397	2.70669
ERR1135398	1.82235
ERR1135399	1.8842
ERR1135400	2.33739
ERR1135401	2.71061
ERR1135402	1.919
ERR1135403	2.68821
ERR1135404	2.14324
ERR1135405	1.95027
ERR1135406	1.43464
ERR1135407	2.50208
ERR1135408	2.43995
ERR1135409	2.40904
ERR1135410	2.53896
ERR1135411	1.99713
ERR1135412	1.76289
ERR1135413	2.32749
ERR1135414	2.20484
ERR1135415	1.98494
ERR1135416	2.23895
ERR1135417	2.08882
ERR1135418	2.9204
ERR1135419	1.90022
ERR1135420	1.86375
ERR1135421	2.20991
ERR1135422	1.92585
ERR1135423	1.95951
ERR1135424	1.68465
ERR1135425	2.89698
ERR1135426	2.12685
ERR1135427	1.74318
ERR1135428	1.73146
ERR1135429	2.06103
ERR1135430	2.09011
ERR1135431	1.91122
ERR1135432	1.7484
ERR1135433	2.0696
ERR1135434	2.06794
ERR1135435	2.25056
ERR1135436	2.24432
ERR1135437	1.88949
ERR1135438	1.90194
ERR1135439	1.8483
ERR1135440	1.83649
ERR1135441	2.22768
ERR1135442	2.22701
ERR1135443	1.76346
ERR1135444	2.37538
ERR1135445	1.74748
ERR1135446	1.59032
ERR1135447	1.78411
ERR1135448	1.9388
ERR1135449	2.24227
ERR1135450	2.43534
ERR1135451	2.13856
ERR1135452	1.76495
ERR1135453	2.2084
ERR1135454	2.23454
ERR1135455	2.20862
ERR1135456	2.69398
ERR1135457	2.00785
ERR1135458	2.27249
ERR1135459	2.32138
ERR1135460	1.93957
ERR1135461	2.28515
ERR1135462	1.61524
ERR1135463	1.6693
ERR1135464	1.77977
ERR1135465	1.87779
ERR1135466	2.43244
ERR1135467	1.96311
ERR1135468	1.80977
ERR1135469	1.74397
ERR1135470	2.14865
ERR1135471	1.55219
ERR1135472	2.06176
ERR2241624	2.05089
ERR2241625	2.12578
ERR2241626	2.20108
ERR2241627	2.33294
ERR2241629	1.51533
ERR2241630	1.66953
ERR2241633	2.43991
ERR2241636	1.21369
ERR2241638	2.97385
ERR2241640	1.55803
ERR2241642	2.83553
ERR2241644	2.19077
ERR2241646	2.85991
ERR2241648	2.88675
ERR2241650	1.8313
ERR2241652	2.44522
ERR2241654	1.60799
ERR2241656	1.51418
ERR2241658	2.08134
ERR2241660	2.02442
ERR2241661	1.23464
ERR2241663	1.04499
ERR2241666	2.26765
ERR2241667	1.55301
ERR2241668	1.62958
ERR2241669	3.35527
ERR2241670	2.06117
ERR2241671	2.19173
ERR2241672	2.20547
ERR2241673	2.21169
ERR2241674	4.44425
ERR2241675	4.63089
ERR2241676	1.70424
ERR2241677	1.64552
ERR2241678	1.26718
ERR2241679	1.93495
ERR2241680	1.36517
ERR2241681	2.31745
ERR2241682	1.46912
ERR2241683	1.93695
ERR2241684	1.50793
ERR2241685	1.42214
ERR2241705	1.37538
ERR2241706	2.22252
ERR2241707	1.69959
ERR2241708	1.50026
ERR2241709	1.1687
ERR2241710	1.82523
ERR2241711	1.30013
ERR2241712	1.54365
ERR2241713	1.29693
ERR2241714	1.79506
ERR2241715	1.05515
ERR2241716	1.74311
ERR2241717	1.80087
ERR2241718	1.73336
ERR2241719	0.810262
ERR2241720	1.59231
ERR2241721	1.36653
ERR2241722	1.09225
ERR2241723	1.35502
ERR2241724	1.76645
ERR2241745	2.78307
ERR2241746	2.39653
ERR2241751	3.28791
ERR2241757	2.45314
ERR2241766	2.4172
ERR2241767	2.69954
ERR2241768	3.09349
ERR2241769	2.1282
ERR2241771	2.00272
ERR2241772	2.76597
ERR2241773	2.73194
ERR2241774	2.25403
ERR2241775	2.4191
ERR2241776	2.75687
ERR2241777	3.29856
ERR2241778	1.87504
ERR2241779	2.70767
ERR2241780	2.73792
ERR2241781	3.59035
ERR2241782	3.02241
ERR2241785	2.07574
ERR2241786	1.99543
ERR2241787	2.21476
ERR2241789	1.47152
ERR2241792	2.87732
ERR2241793	2.2768
ERR2241796	1.86911
ERR2241797	1.76571
ERR2241800	1.49994
ERR2241804	2.08889
ERR2241810	1.56262
ERR2241811	1.50941
ERR2241812	2.7734
ERR2241813	1.76639
ERR2241814	1.3562
ERR2241816	2.67172
ERR2241817	2.55482
ERR2241820	0.947061
ERR2241821	1.7139
ERR2241822	1.57991
ERR2241825	0.765733
ERR2241826	0.847792
ERR2241827	2.31995
ERR2241829	1.47119
ERR2241830	2.14052
ERR2241831	1.5152
ERR2241832	2.45349
ERR2241833	2.20434
ERR2241834	2.09575
ERR2241835	2.09073
ERR2241836	1.45431
ERR2241837	2.93585
ERR2241838	1.7835
ERR2241839	2.56201
ERR2241840	2.3006
ERR2241841	3.80052
ERR2241842	2.61969
ERR2241843	1.67673
ERR2241844	2.78995
ERR2241845	1.7216
ERR2241846	2.10695
ERR2241847	1.68538
ERR2241867	2.6247
ERR2241868	3.38794
ERR2241869	2.09293
ERR2241870	1.84006
ERR2241871	2.63173
ERR2241872	1.71306
ERR2241873	2.97961
ERR2241874	2.984
ERR2241875	1.94499
ERR2241876	2.1649
ERR2241877	2.51573
ERR2241878	2.37406
ERR2241879	2.35359
ERR2241880	2.18837
ERR2241881	2.93614
ERR2241882	2.43693
ERR2241883	3.2767
ERR2241884	3.09796
ERR2241885	1.88113
ERR2241886	3.28323
ERR2241908	2.71561
ERR2241910	2.48069
ERR2241912	1.83326
ERR2241914	2.55897
ERR2241916	3.33035
ERR2241918	2.36465
ERR2241920	2.74271
ERR2241922	1.87568
ERR2241924	2.57235
ERR2241926	1.22407
ERR2241928	2.61
ERR2241930	1.2141
ERR2241932	1.55083
ERR2241934	1.65507
ERR2241936	1.87993
ERR2241938	2.07093
ERR2241940	1.4208
ERR2241942	1.90831
ERR2241944	2.20665
ERR2241946	2.68899
ERR2241947	3.1405
ERR2241948	3.45554
ERR2241949	3.03317
ERR2241951	2.05475
ERR2241958	4.09596
ERR2241959	1.44144
ERR2241960	3.99319
ERR2241961	2.81165
ERR2241962	2.83609
ERR2241963	2.98441
ERR2241964	3.61969
ERR2241965	3.68006
ERR2241966	3.49714
ERR2241967	2.16328
ERR2241968	4.93974
ERR2241969	2.21689
ERR2241970	3.19943
ERR2241973	3.301
ERR2241974	2.48875
ERR2241975	4.4742
ERR2241976	3.26985
ERR2244943	2.27732
ERR2245331	2.3329
ERR2245443	1.49386
ERR2245444	1.61538
ERR2245445	2.40111
ERR2245446	1.18795
ERR2245447	2.91752
ERR2245448	1.49369
ERR2245449	2.79123
ERR2245450	2.13062
ERR2245451	2.8307
ERR2245452	2.81246
ERR2245453	3.1545
ERR2245454	1.6107
ERR2245456	2.97102
ERR2245457	1.42471
ERR2245458	2.83708
ERR2245459	2.23886
ERR2245463	1.51882
ERR2245466	1.70026
ERR2245467	1.32938
ERR2245469	1.43946
ERR2245473	1.44804
ERR2245481	2.06289
ERR2241628	7.96632
ERR2241631	10.5513
ERR2241632	10.7819
ERR2241634	12.799
ERR2241635	11.9366
ERR2241637	13.3375
ERR2241639	11.9054
ERR2241641	13.5084
ERR2241643	13.1487
ERR2241645	11.4491
ERR2241647	12.0309
ERR2241649	14.5195
ERR2241651	6.51678
ERR2241653	7.90323
ERR2241655	11.4996
ERR2241657	7.5148
ERR2241659	4.68674
ERR2241662	4.15622
ERR2241664	4.69861
ERR2241665	7.16335
ERR2241686	9.69146
ERR2241687	6.21737
ERR2241688	13.8331
ERR2241689	4.79158
ERR2241690	8.27706
ERR2241691	9.1574
ERR2241692	8.98363
ERR2241693	9.50625
ERR2241694	7.0088
ERR2241695	7.29971
ERR2241696	10.4119
ERR2241697	9.54609
ERR2241698	5.01236
ERR2241699	11.187
ERR2241700	2.54946
ERR2241701	6.40653
ERR2241702	11.0301
ERR2241703	8.19516
ERR2241704	7.88772
ERR2241725	12.5087
ERR2241726	14.2145
ERR2241727	12.0958
ERR2241728	8.73764
ERR2241729	13.1579
ERR2241730	12.6028
ERR2241731	8.51217
ERR2241732	15.1157
ERR2241733	10.8651
ERR2241734	15.6633
ERR2241735	13.7363
ERR2241736	5.67887
ERR2241737	3.5271
ERR2241738	16.7745
ERR2241739	9.34743
ERR2241740	3.93357
ERR2241741	8.59164
ERR2241742	15.4491
ERR2241743	5.53471
ERR2241744	4.20859
ERR2241747	7.48648
ERR2241748	11.989
ERR2241749	10.4354
ERR2241750	11.9265
ERR2241752	5.56646
ERR2241753	10.0393
ERR2241754	7.59787
ERR2241755	7.50798
ERR2241756	19.1377
ERR2241758	10.818
ERR2241759	13.1388
ERR2241760	4.8876
ERR2241761	15.2229
ERR2241762	7.06529
ERR2241763	3.06884
ERR2241764	16.4115
ERR2241765	15.9167
ERR2241770	9.16797
ERR2241783	5.72058
ERR2241784	10.6002
ERR2241788	10.7452
ERR2241790	14.5409
ERR2241791	16.8044
ERR2241794	12.5675
ERR2241795	15.1266
ERR2241798	8.98343
ERR2241799	9.36477
ERR2241801	12.0906
ERR2241802	10.5737
ERR2241803	12.5398
ERR2241805	12.1848
ERR2241806	6.61459
ERR2241807	12.0323
ERR2241808	10.0937
ERR2241809	9.92474
ERR2241815	9.43196
ERR2241818	12.2963
ERR2241819	18.0849
ERR2241823	11.6141
ERR2241824	6.85608
ERR2241828	9.34907
ERR2241848	10.7616
ERR2241849	7.50666
ERR2241850	2.9651
ERR2241851	7.26096
ERR2241852	6.29207
ERR2241853	7.72048
ERR2241854	5.74584
ERR2241855	3.49438
ERR2241856	7.57938
ERR2241857	11.2949
ERR2241858	4.50346
ERR2241859	6.75013
ERR2241860	10.4265
ERR2241861	7.39285
ERR2241862	3.84719
ERR2241863	3.97581
ERR2241864	10.0555
ERR2241865	13.1623
ERR2241866	14.5751
ERR2241887	13.464
ERR2241888	6.19655
ERR2241889	7.81435
ERR2241890	6.92165
ERR2241891	6.13294
ERR2241892	16.1052
ERR2241893	14.1507
ERR2241894	12.5444
ERR2241895	11.8219
ERR2241896	10.9447
ERR2241897	7.69828
ERR2241898	7.25786
ERR2241899	11.5379
ERR2241900	11.7718
ERR2241901	5.48452
ERR2241902	11.1432
ERR2241903	12.3576
ERR2241904	5.16833
ERR2241905	8.84522
ERR2241906	15.6862
ERR2241907	10.7666
ERR2241909	5.76763
ERR2241911	12.0911
ERR2241913	13.9847
ERR2241915	10.3573
ERR2241917	9.56931
ERR2241919	13.4275
ERR2241921	10.2696
ERR2241923	9.33294
ERR2241925	14.2266
ERR2241927	6.9677
ERR2241929	9.01994
ERR2241931	16.6814
ERR2241933	9.18222
ERR2241935	8.90886
ERR2241937	5.50916
ERR2241939	3.7268
ERR2241941	8.6451
ERR2241943	5.18681
ERR2241945	8.04122
ERR2241950	9.71132
ERR2241952	15.2061
ERR2241953	8.36906
ERR2241954	10.2428
ERR2241955	10.8163
ERR2241956	14.3201
ERR2241957	8.06979
ERR2241971	7.25622
ERR2241972	12.9836
ERR2241977	10.9143
ERR2241978	10.3822
ERR2241979	8.91554
ERR2241980	4.24673
ERR2241981	13.7489
ERR2241982	5.82204
ERR2241983	5.43396
ERR2241984	12.4249
ERR2241985	8.71938
ERR2241986	8.33777
SRR7686592	3.53506
SRR7686593	3.21855
SRR7686594	0.0936396
SRR7686595	0.131734
SRR7686596	0.169976
SRR7686597	0.591482
SRR7686598	0.226334
SRR7686599	0.445773
SRR7686600	0.476306
SRR7686601	0.205056
SRR7686602	0.801226
SRR7686603	0.308349
SRR7686604	0.301462
SRR7686605	0.503834
SAMEA104395146	0.154858
SAMEA104395147	0.130258
SAMEA104395148	0.132105
SAMEA104395149	0.157849
SAMEA104395150	0.125322
SAMEA104395151	0.1973
SAMEA104395152	0.21388
SAMEA104395153	0.0779682
SAMEA104395154	0.224552
SAMEA104395155	0.227243
SAMEA104395156	0.337309
SAMEA104395157	0.249573
SAMEA104395158	0.198631
SAMEA104395159	0.161321
SAMEA104395160	0.136027
SAMEA104395161	0.153673
SAMEA104395162	0.157224
SAMEA104395163	0.135218
SAMEA104395164	0.144391
SAMEA104395165	0.189288
SAMEA104395166	0.192632
SAMEA104395167	0.21202
SAMEA104395168	0.177848
SAMEA104395169	0.419167
SAMEA104395170	0.881949
SAMEA104395171	0.424986
SAMEA104395172	0.678015
SAMEA104395173	0.366111
SAMEA104395174	0.278228
SAMEA104395175	0.739075
SAMEA104395176	0.778018
SAMEA104395177	0.294438
SAMEA104395178	0.571758
SAMEA104395179	0.756561
SAMEA104395180	0.264685
SAMEA104395181	0.329107
SAMEA104395182	0.651949
SAMEA104395183	0.388369
SAMEA104395184	0.698424
SAMEA104395197	0.620935
SAMEA104395198	0.82757
SAMEA104395199	0.163953
SAMEA104395200	0.175026
SAMEA104395201	0.157799
SAMEA104395202	0.210377
SAMEA104395185	0.773319
SAMEA104395186	1.88836
SAMEA104395187	0.685562
SAMEA104395188	0.242986
SAMEA104395189	1.30503
SAMEA104395190	0.350716
SAMEA104395191	0.201094
SAMEA104395192	0.19839
SAMEA104395193	0.203979
SAMEA104395194	0.471379
SAMEA104395195	0.155404
SAMEA104395196	0.356103
SAMEA104395203	0.267878
SAMEA104395204	0.248774
SAMEA104395205	0.181657
SAMEA104395206	0.260879
SAMEA104395207	0.216718
SAMEA104395208	0.255392
SAMEA104395209	0.24845
SAMEA104395210	0.247245
SAMEA104395211	0.229757
SAMEA104395212	0.243364
SAMEA104395213	0.193088
SAMEA104395214	0.256181
SAMEA104395215	0.167447
SAMEA104395216	0.197503
SAMEA104395217	0.243647
SAMEA104395218	0.224268
SAMEA104395219	0.208402
SAMEA104395220	0.216421
SAMEA104395221	0.193634
SAMEA104395222	0.174655
SAMEA4527599_gs	10.5474
SAMEA4527600_gs	10.9057
SAMEA4527601_gs	9.38056
SAMEA4527602_gs	7.72278
SAMEA4527603_gs	10.4595
SAMEA4527604_gs	10.8754
SAMEA4527605_gs	1.38309
SAMEA4527606_gs	3.72657
SAMEA4527607_gs	6.09163
SAMEA4527608_gs	6.07418
SAMEA4527609_gs	9.39416
SAMEA4527610_gs	5.7219
SAMEA4527611_gs	4.90729
SAMEA4527612_gs	1.7623
SAMEA4527613_gs	5.56265
SAMEA4527614_gs	1.70637
SAMEA4527615_gs	6.97888
SAMEA4527616_gs	5.21555
SAMEA4527617_gs	5.73055
SAMEA4527618_gs	7.9294
SAMEA4527619_gs	6.9991
SAMEA4527620_gs	7.97798
SAMEA4527621_gs	2.90681
SAMEA4527622_gs	5.08223
SAMEA4527623_gs	6.64698
SAMEA4527624_gs	7.00949
SAMEA4527625_gs	8.8513
SAMEA4527626_gs	0.939117
SAMEA4527627_gs	4.9928
SAMEA4527628_gs	7.01461
SAMEA4527629_gs	2.95614
SAMEA4527630_gs	3.50689
SAMEA4527631_gs	11.8574
SAMEA4527632_gs	8.36483
SAMEA4527633_gs	8.45399
SAMEA4527634_gs	4.5242
SAMEA4527635_gs	6.95065
SAMEA4527636_gs	9.55093
SAMEA4527637_gs	6.85257
SAMEA4527638_gs	3.48496
SAMEA4527639_gs	2.63211
SAMEA4527640_gs	8.54875
SAMEA4527641_gs	5.56216
SAMEA4527642_gs	15.8003
SAMEA4527643_gs	7.79168
SAMEA4527644_gs	10.8012
SAMEA4527645_gs	5.2541
SAMEA4527646_gs	2.85824
SAMEA4527647_gs	0.955187
SAMEA4527648_gs	6.68326
SAMEA4527649_gs	3.41009
SAMEA4527650_gs	5.6447
SAMEA4527651_gs	3.12296
SAMEA4527652_gs	3.15523
SAMEA4527653_gs	5.99146
SAMEA4527654_gs	13.5733
SAMEA4527655_gs	3.92849
SAMEA4527656_gs	11.0699
SAMEA4527657_gs	5.71916
SAMEA4527658_gs	6.35873
SAMEA4527659_gs	6.72717
SAMEA4527660_gs	9.38466
SAMEA4527662_gs	1.72646
SAMEA4527663_gs	7.05158
SAMEA4527664_gs	8.91684
SAMEA4527665_gs	3.64179
SAMEA4527666_gs	6.57879
SAMEA4527667_gs	3.66247
SAMEA4527668_gs	6.60897
SAMEA4527669_gs	9.98833
SAMEA4527670_gs	9.43219
SAMEA4527671_gs	4.13234
SAMEA4527672_gs	6.44346
SAMEA4527673_gs	7.37243
SAMEA4527674_gs	4.21182
SAMEA4527675_gs	8.22958
SAMEA4527676_gs	12.6035
SAMEA4527677_gs	5.77032
SAMEA4527678_gs	5.23781
SAMEA4527679_gs	4.31154
Influent_SRR8224501	1.81445
1_131008_AC2G2AACXX_P477_146_index5	6.24143
1_131008_AC2G2AACXX_P477_147_index7	6.53333
1_131008_AC2G2AACXX_P477_148_index8	6.53064
1_131008_AC2G2AACXX_P477_149_index9	6.54188
1_131008_AC2G2AACXX_P477_150_index10	7.08551
2_131008_AC2G2AACXX_P477_151_index11	6.95547
2_131008_AC2G2AACXX_P477_152_index12	6.52844
2_131008_AC2G2AACXX_P477_153_index13	5.84283
2_131008_AC2G2AACXX_P477_154_index14	5.44615
2_131008_AC2G2AACXX_P477_155_index15	6.54822
3_131008_AC2G2AACXX_P477_156_index16	6.17111
3_131008_AC2G2AACXX_P477_157_index17	7.46622
3_131008_AC2G2AACXX_P477_158_index18	7.29326
3_131008_AC2G2AACXX_P477_159_index19	7.35796
3_131008_AC2G2AACXX_P477_160_index20	7.61528
8_131002_BC2G8KACXX_P477_141_index1	6.90354
8_131002_BC2G8KACXX_P477_142_index2	6.98053
8_131002_BC2G8KACXX_P477_143_index3	5.71056
8_131002_BC2G8KACXX_P477_144_index4	5.35589
8_131002_BC2G8KACXX_P477_145_index5	6.46607
ERR3519528	12.5367
1_130829_BD2DGEACXX_P477_129B_dual29	0.602195
2_130829_BD2DGEACXX_P477_105_dual5	0.504505
2_130829_BD2DGEACXX_P477_106_dual6	0.500549
2_130829_BD2DGEACXX_P477_121_dual21	0.733319
3_130829_BD2DGEACXX_P477_107_dual7	0.497687
3_130829_BD2DGEACXX_P477_108_dual8	0.52017
3_130829_BD2DGEACXX_P477_123_dual23	0.677876
4_130829_BD2DGEACXX_P477_122_dual22	0.675512
4_130829_BD2DGEACXX_P477_130_dual30	0.604401
5_130829_BD2DGEACXX_P477_124_dual24	0.697461
5_130829_BD2DGEACXX_P477_131_dual31	0.659757
5_130829_BD2DGEACXX_P477_232F_dual32	0.679892
SAMEA3180046	1.03001
SAMEA3180055	4.83319
SAMEA3180056	1.75889
SAMEA3180058	3.42614
SAMN03794758	0.318992
SAMN03794762	0.546021
SAMN03794764	1.57713
SAMN03794765	1.67624
ERR3519521	5.68223
ERR3519522	8.91257
ERR3519523	7.19099
ERR3519524	10.9939
ERR3519525	7.66984
ERR3519526	8.13735
ERR3519527	8.18276
S111	3.25482
Effluent_SRR11536957	0.637079
Effluent_SRR12404947	0.972154
Effluent_SRR12404950	4.43902
Effluent_SRR12404953	3.10685
Effluent_SRR12404957	2.71836
Effluent_SRR12404960	0.554313
Effluent_SRR12404964	1.51728
Effluent_SRR8224500	10.0081
4_131008_AC2G2AACXX_P477_161_index21	0.651267
4_131008_AC2G2AACXX_P477_162_index22	0.650862
4_131008_AC2G2AACXX_P477_163_index23	0.721318
4_131008_AC2G2AACXX_P477_164_index24	0.738073
4_131008_AC2G2AACXX_P477_165_index1	0.878968
5_131008_AC2G2AACXX_P477_166_index2	0.895936
5_131008_AC2G2AACXX_P477_167_index3	0.644229
5_131008_AC2G2AACXX_P477_168_index4	0.695256
5_131008_AC2G2AACXX_P477_169_index5	0.870072
5_131008_AC2G2AACXX_P477_170_index6	0.860488
Upstream_SRR11536956	0.576464
Upstream_SRR12404949	3.60424
Upstream_SRR12404952	0.506622
Upstream_SRR12404956	2.3364
Upstream_SRR12404959	0.312703
Upstream_SRR12404962	1.86975
Upstream_SRR12404963	0.380339
JL31	0.476306
JL32	1.33858
JL30	1.94411
S108	0.229374
S109	1.75378
S104	2.95522
S105	0.559977
S106	0.0576535
S107	0.0814259
S101	0.0216772
S102	0.104819
S103	2.23322
S110	0.438542
Kazipally lake (India)	1.69188
ERR2094164	0.406804
ERR2094165	0.137267
ERR2094170	0.405576
ERR2094171	0.502806
ERR2094172	1.2672
ERR2094173	1.5311
ERR2094174	0.972977
ERR1743274	0.00781303
ERR1743275	0.00195802
ERR1743276	0
ERR1743277	0.00421021
ERR1743278	0.0068735
ERR1743279	0.00145683
ERR1743280	0.00162631
ERR1743281	0.00509409
ERR1743282	0.00505722
ERR1743283	0.00184655
ERR1743284	0.00392354
ERR1743285	0.00724107
ERR1743286	0.000861105
ERR1743287	0.00804668
ERR1743288	0.0325624
ERR1743289	0.010989
ERR1743290	0.00222337
ERR1743291	0.0107828
ERR1743292	0.0336503
ERR1743293	0
ERR1743294	0.0272519
ERR1743295	0.0170331
ERR1743296	0.00665412
ERR1743297	0.00383845
ERR1743298	0.0102904
ERR1743299	0.00525259
ERR1743300	0.0233346
ERR1743301	0
ERR1743302	0
ERR1743303	0.0228704
ERR1743304	0.0978785
ERR1743305	0.0842429
ERR1743306	0.205621
ERR1743307	0.0659811
ERR1743308	0.0764418
ERR1743309	0.080365
ERR1743310	0.272442
ERR1743311	0.0508834
ERR1743312	0.053662
ERR1743313	0.013845
ERR1743314	0.0426901
ERR1743315	0.0256276
ERR1743316	0.0280634
ERR1743317	0.00420203
ERR1743318	0.155107
ERR1743319	0.085026
ERR1743320	0.0301631
ERR1743321	0.332081
ERR1743322	0.0420992
ERR1743323	0.030061
ERR1743324	0.00952421
ERR1743325	0.0961989
ERR1743326	0.0128338
ERR1743327	0
ERR1743328	0.13385
ERR1743329	0.112141
ERR1743330	0.0587866
ERR1743331	0.00209503
ERR1743332	0
ERR1743333	0
ERR1743334	0.0441189
ERR1743335	0.0537716
ERR1743336	0.0722517
ERR1743337	0.0498839
ERR1743338	0.0423822
ERR1743339	0.0349041
ERR1743340	0.0264115
ERR1743341	0.0374523
ERR1743342	0.0247415
ERR1743343	0.0390415
ERR1743344	0.0522891
ERR1743345	0.0745324
ERR1743346	0.0191047
ERR1743347	0.0295384
ERR1743348	0.025387
ERR1743349	0.0208044
ERR1743350	0.0501855
ERR1743351	0.0310939
ERR1743352	0.00571911
ERR1743353	0.0145274
ERR1743354	0.0167539
ERR1743355	0.00395951
ERR1743356	0.0138292
ERR1743357	0.0122801
ERR1743358	0.0354009
ERR1743359	0.0127679
ERR1743360	0.0429131
ERR1743361	0
ERR1743362	0.0262035
ERR1743363	0.00475533
ERR1743364	0.0265851
ERR1743365	0.0220913
ERR1743366	0.0600498
ERR1743367	0.0257812
ERR1743368	0.0271125
ERR1743369	0.0491539
ERR1743370	0.0193739
ERR1743371	0.0152984
ERR1743372	0.00244082
ERR1743373	0.092151
ERR1743374	0.0217151
ERR1743375	0.0119807
ERR1743376	0
ERR1743377	0.00119878
ERR1743378	0.0411796
ERR1743379	0.0797511
ERR1743380	0
ERR1743381	0.0138591
ERR1743382	0.0640931
ERR1743383	0.00789596
ERR1743384	0.025035
ERR1743385	0.00204108
ERR1743386	0.0964341
ERR1743387	0.00128147
ERR1743388	0.00084002
ERR1743389	0.00549803
ERR1743390	0.00123691
ERR1743391	0.00230851
ERR1743392	0
ERR1743393	0
ERR1457091	0.0199686
ERR1725642	0.0120558
ERR1725798	0.0291785
ERR1725848	0.0203757
ERR1725849	0.0205765
ERR1725854	0.0159005
ERR1726434	0.00819998
ERR1726435	0.00474847
ERR1726436	0.0110181
ERR1726461	0.0148776
ERR1726462	0.0105693
ERR1726463	0.00560649
ERR1726983	0.00641487
ERR1726984	0.00973513
ERR1726985	0.0117198
ERR1726986	0.00282558
ERR1726987	0.0468634
ERR1726988	0.00718545
ERR1726989	0.00406033
ERR1726990	0.00382796
ERR1726991	0.00933388
ERR1726992	0.0109488
ERR1726993	0.0108461
ERR1726994	0
SAMEA2591084	0.0762286
SAMEA2591098	0.154503
SAMEA2591108	0.566451
SAMEA2591122	0.0162649
SAMEA2623135	0.0693787
SAMEA2622173	0.0100905
SAMEA2621487	0.224987
SAMEA2622149	0.391707
SAMEA2620995	0.235716
SAMEA2620021	0.0696182
SAMEA2619399	0.0395908
SAMEA2619766	0.101269
SAMEA2622336	0.139767
SAMEA2622518	0.0786395
SAMEA2619376	0.0642411
SAMEA2622733	0.187608
SAMEA2622545	0.0891767
SAMEA2623756	0.121039
SAMEA2619879	0.0200235
SAMEA2620929	0.00362611
SAMEA2620882	0.302027
SAMEA2622478	0.0297988
SAMEA2622219	0.119249
SAMEA2623774	0.00965144
SAMEA2623794	0.139488
SAMEA2621812	0.852949
SAMEA2619927	0.0100978
SAMEA2621859	0.050148
SAMEA2623673	0.029238
SAMEA2619802	0.0256659
SAMEA2620786	0.0090741
SAMEA2622362	0.803473
SAMEA2620828	0.0962671
SAMEA2619952	0.0222667
SAMEA2619907	0.114303
SAMEA2623850	0.0179444
SAMEA2620217	0.0891356
SAMEA2620855	0.00316883
SAMEA2623098	0.295772
SAMEA2620950	0.00931822
SAMEA2623627	0.00973481
SAMEA2621132	0.142225
SAMEA2623513	0.613785
SAMEA2623868	0.0283652
SAMEA2623295	0.11817
SAMEA2622796	0.0770401
SAMEA2623275	0.0111952
SAMEA2620890	0.0513731
SAMEA2622652	0.080265
SAMEA2619667	0.0175219
SAMEA2620970	0.0732391
SAMEA2623079	0.0616105
SAMEA2623826	0.372456
SAMEA2622316	0.0352471
SAMEA2622673	0.289437
SAMEA2620570	0.0483215
SAMEA2623390	0.393538
SAMEA2621176	0.542572
SAMEA2621254	0.0601332
SAMEA2621551	0.0675317
SAMEA2621401	0.121677
SAMEA2621198	0.0982442
SAMEA2620194	0.097863
SAMEA2620756	0.0128408
SAMEA2620259	0.0441306
SAMEA2622402	0.313302
SAMEA2623314	0.480581
SAMEA2621037	0.190475
SAMEA2620404	0.0338905
SAMEA2622429	0.227089
SAMEA2620815	0.319042
SAMEA2622074	0.0441627
SAMEA2620734	0.0732744
SAMEA2621423	0.201046
SAMEA2623446	0.0507805
SAMEA2623350	0.0601362
SAMEA2619970	0.258579
SAMEA2622923	0.323676
SAMEA2622759	0.0187376
SAMEA2620097	0.178766
SAMEA2622901	0.0334065
SAMEA2622376	0.161126
SAMEA2621216	0.347025
SAMEA2619818	0.0102251
SAMEA2622021	0.0220604
SAMEA2621092	1.97979
SAMEA2620339	0.0488804
SAMEA2621272	0.103563
SAMEA2623693	0.0898736
SAMEA2619857	0.0201091
SAMEA2621839	0.312935
SAMEA2623116	0.0336649
SAMEA2622197	0.530574
SAMEA2620651	0.0102073
SAMEA2620672	0.0273558
SAMEA2619840	0.0532621
SAMEA2622097	0.195009
SAMEA2621779	0.492573
SAMEA2622817	0.080697
SAMEA2622048	0.121745
SAMEA2622568	0.409232
SAMEA2619678	0.0167468
SAMEA2620230	0.0560198
SAMEA2622452	0.024496
SAMEA2623886	0.0186678
SAMEA2622119	0.756264
SAMEA2622499	0.153685
SAMEA2623370	0.111539
SAMEA2621509	0.0569257
SAMEA2621990	0.0173678
SAMEA2619782	0.0633532
SAMEA2620542	0.0344362
SAMEA2623488	0.0914997
SAMEA2620000	0.0592398
SAMEA2621536	0.0230287
SAMEA2620035	0.171523
SAMEA2620666	0.68303
SAMEA2623155	0.269689
SAMEA2623734	0.0201206
SAMEA2621287	0.209455
SAMEA2621013	0.143285
SAMEA2621155	0.173486
SAMEA2621066	0.0898225
SAMEA2623463	0.0463941
SAMEA2623059	0.018244
SAMEA2620081	0.0188243
SAMEA2622837	0.60039
SAMEA2622710	0.0375404
SAMEA2623426	0.0967022
SAMEA2623649	0.158964
SAMEA2623808	0.0120817
BP101_2011-1930_120131_SN1035_0095_BD04PVACXX_s_1	0.0581685
BP120_2011-1929_120117_SN1035_0090_AD04RJACXX_1	0.113018
BP139_2011-1924_120117_SN1035_0090_AD04RJACXX_6	0.0697408
BP143_2011-1926_120117_SN1035_0090_AD04RJACXX_4	0.0793458
BP155_2011-1931_120131_SN1035_0095_BD04PVACXX_s_2	0.0633153
BP186_2011-1935_120131_SN1035_0095_BD04PVACXX_s_8	0.0595796
BP278_2011-1923_120117_SN1035_0090_AD04RJACXX_7	0.0824282
BP315_2011-1922_120117_SN1035_0090_AD04RJACXX_8	0.111508
BP331_2011-1925_120117_SN1035_0090_AD04RJACXX_5	0.0681758
BP350_2011-1927_120117_SN1035_0090_AD04RJACXX_3	0.0607413
BP366_2011-1928_120117_SN1035_0090_AD04RJACXX_2	0.0607088
BP444_2011-1933_120131_SN1035_0095_BD04PVACXX_s_4	0.057791
BP501_2011-1932_120131_SN1035_0095_BD04PVACXX_s_3	0.0574543
ERR1811625	0.00531113
ERR1811626	0.0234287
ERR1811627	0.00622179
ERR1811628	0.00842481
ERR1811629	0.00283957
ERR1811630	0.0166746
ERR1811631	0.00787371
ERR1811632	0.00469809
ERR1811633	0.0124136
ERR1811634	0.00429374
ERR1811635	0.00789903
ERR1811636	0.00430889
ERR1811637	0.0105984
ERR1811638	0.0152397
ERR1811639	0.00215401
ERR1811640	0.0195393
ERR1811641	0.00832085
ERR1811642	0.0111663
ERR1811643	0.00769405
ERR1811644	0.00880745
ERR1811645	0.014555
ERR1811646	0.0182982
ERR1811647	0.0313264
ERR1811648	0.00760268
ERR1811649	0.00557575
ERR1811650	0.00829872
ERR1811651	0.0529728
ERR1811652	0.0137422
ERR1811653	0.0131295
ERR1811654	0.0154484
ERR1811655	0.00567259
ERR1811656	0.0159223
ERR1811657	0.032953
ERR1811658	0.00769461
ERR1811659	0.0199008
ERR1811660	0.0728728
ERR1811661	0.0243004
Downstream_SRR11536955	0.5331
Downstream_SRR12404948	3.27213
Downstream_SRR12404951	2.07954
Downstream_SRR12404954	0.252051
Downstream_SRR12404955	0.88685
Downstream_SRR12404958	0.416008
Downstream_SRR12404961	6.42877
JL28	6.66156
JL27	5.23571
JL29	2.73155
1_130829_BD2DGEACXX_P477_103_dual3	4.41634
1_130829_BD2DGEACXX_P477_104_dual4	4.69145
1_130829_BD2DGEACXX_P477_112_dual12	0.261766
1_130829_BD2DGEACXX_P477_137B_dual37	0.144312
2_130829_BD2DGEACXX_P477_113_dual13	0.291342
2_130829_BD2DGEACXX_P477_114_dual14	0.21145
3_130829_BD2DGEACXX_P477_115_dual15	0.213942
3_130829_BD2DGEACXX_P477_216_dual16	0.189407
4_130829_BD2DGEACXX_P477_138_dual38	0.154898
4_130829_BD2DGEACXX_P477_228_dual28	9.63047
4_130829_BD2DGEACXX_P477_236_dual36	9.55611
5_130829_BD2DGEACXX_P477_139_dual39	0.144368
5_130829_BD2DGEACXX_P477_140_dual40	0.137185
6_130829_BD2DGEACXX_P477_102B_dual6	3.9203
6_130829_BD2DGEACXX_P477_111B_dual13	0.293754
6_130829_BD2DGEACXX_P477_117FB_dual14	0.0994499
6_130829_BD2DGEACXX_P477_201B_dual5	3.59423
6_130829_BD2DGEACXX_P477_220B_dual21	0.103487
7_130829_BD2DGEACXX_P477_109B_dual7	0.291959
7_130829_BD2DGEACXX_P477_110B_dual8	0.275612
7_130829_BD2DGEACXX_P477_118FB_dual15	0.0990784
7_130829_BD2DGEACXX_P477_119FB_dual16	1.78029
7_130829_BD2DGEACXX_P477_226B_dual23	9.54377
8_130829_BD2DGEACXX_P477_225B_dual22	9.79787
8_130829_BD2DGEACXX_P477_227B_dual24	9.59731
8_130829_BD2DGEACXX_P477_233B_dual30	9.78359
8_130829_BD2DGEACXX_P477_234B_dual31	9.8994
8_130829_BD2DGEACXX_P477_235B_dual32	10.1282

## Sheet: source_data_Figure4a
	Acinetobacter_radioresistens	Acinetobacter_guillouiae	Shewanella_xiamenensis	Acinetobacter_baumannii	Enterobacter_cloacae	Aeromonas_allosaccharophila	Moraxella_pluranimalium	Klebsiella_pneumoniae	Leclercia_adecarboxylata	Hafnia_alvei	Aeromonas_media	Enterobacter_mori	Rheinheimera_pacifica	Morganella_morganii	Aeromonas_caviae	Shewanella_algae	Kluyvera_ascorbata	Kluyvera_georgiana	Enterobacter_asburiae	Hafnia_paralvei	Aeromonas_sanarellii	Citrobacter_freundii_complex
ISEcp1	0.0116279	0	0.0290698	0.00581395	0.00581395	0.00581395	0	0.00581395	0.00581395	0	0.00581395	0.00581395	0.0174419	0.0116279	0	0.0116279	0.00581395	0.00581395	0	0	0	0.00581395
IS4	0.00581395	0.00581395	0.0523256	0.0116279	0.00581395	0	0	0.0174419	0	0	0	0.00581395	0.0348837	0	0	0	0	0	0	0	0.0116279	0.0116279
IS1R	0.00581395	0	0.00581395	0.00581395	0.0116279	0.00581395	0	0.00581395	0.0116279	0	0.00581395	0.0116279	0.00581395	0.00581395	0	0.00581395	0.0116279	0.00581395	0	0	0.00581395	0.00581395
ISVsa5	0.0174419	0	0.0697674	0.00581395	0.00581395	0.00581395	0	0.0290698	0.00581395	0	0.00581395	0.00581395	0.0290698	0.0116279	0	0.00581395	0.00581395	0.00581395	0	0	0	0.0116279
IS91	0	0	0	0	0	0	0	0	0	0	0	0	0	0	0	0	0	0	0	0	0	0
ISCR1	0.0232558	0	0.0639535	0.0232558	0.0116279	0.00581395	0	0.0174419	0.0116279	0	0.00581395	0.0116279	0.0290698	0.0174419	0	0.00581395	0.00581395	0.00581395	0	0	0.0116279	0.0290698
ISPps1	0.0174419	0	0.110465	0.0232558	0.00581395	0.00581395	0	0.0755814	0.00581395	0	0.00581395	0.00581395	0.0697674	0.00581395	0	0.00581395	0.00581395	0.00581395	0	0	0.00581395	0.0290698
ISAba14	0.0174419	0.00581395	0.0174419	0.0232558	0.0116279	0.00581395	0	0.0116279	0.0116279	0	0.00581395	0.0116279	0.0174419	0.0116279	0	0.00581395	0.00581395	0.00581395	0	0	0.00581395	0.0116279
IS15DI	0.00581395	0.00581395	0.0174419	0.00581395	0.00581395	0.00581395	0	0.00581395	0.00581395	0	0.00581395	0.00581395	0.0174419	0.00581395	0	0.00581395	0.0116279	0.00581395	0	0	0	0.0116279
IS10A	0.00581395	0	0.0116279	0.00581395	0.00581395	0.00581395	0	0.00581395	0.00581395	0	0.00581395	0.00581395	0.00581395	0.00581395	0	0.00581395	0.00581395	0.00581395	0	0	0	0.00581395
ISKpn9	0	0	0	0	0	0	0	0	0	0	0	0	0	0	0	0	0	0	0	0	0	0
IS1S	0.0116279	0	0.00581395	0.0116279	0.0174419	0.00581395	0	0.00581395	0.0174419	0	0.00581395	0.0174419	0.00581395	0.0116279	0	0.00581395	0.0116279	0.00581395	0	0	0.0174419	0.0116279
ISAba4	0.0116279	0.00581395	0.00581395	0.0174419	0.0174419	0.00581395	0	0.00581395	0.0116279	0	0.00581395	0.0174419	0.00581395	0.0116279	0	0.00581395	0.00581395	0.00581395	0	0	0.0116279	0.0116279
IS6100	0.0290698	0.0174419	0.156977	0.0406977	0.0174419	0.00581395	0	0.0813953	0.00581395	0	0.00581395	0.00581395	0.0755814	0.00581395	0	0.0116279	0.0116279	0.00581395	0	0	0.00581395	0.0290698
ISAba1	0.0116279	0.0116279	0.0116279	0.0232558	0.0174419	0.00581395	0	0.00581395	0.0116279	0	0.00581395	0.0174419	0.0116279	0.0116279	0	0.00581395	0.00581395	0.00581395	0	0	0.0116279	0.0116279
IS3000	0.0348837	0.0232558	0.255814	0.0465116	0.0174419	0.00581395	0	0.110465	0.00581395	0	0.00581395	0.0116279	0.110465	0.0116279	0	0.0174419	0.0116279	0.00581395	0	0	0	0.0465116
ISAba125	0.0174419	0.00581395	0.0290698	0.0290698	0.0174419	0.00581395	0	0.0174419	0.0116279	0	0.00581395	0.0116279	0.0290698	0.0116279	0	0.00581395	0.00581395	0.00581395	0	0	0.0116279	0.0116279
ISAs2	0.00581395	0	0.0465116	0.00581395	0.00581395	0.00581395	0	0.0290698	0.00581395	0	0.00581395	0.00581395	0.0290698	0.00581395	0	0.00581395	0.00581395	0.00581395	0	0	0	0.0116279
IS1595	0	0	0	0	0	0	0	0	0	0	0	0	0	0	0	0	0	0	0	0	0	0

## Sheet: source_data_Figure4b
	Acinetobacter_radioresistens	Acinetobacter_guillouiae	Shewanella_xiamenensis	Acinetobacter_baumannii	Enterobacter_cloacae	Aeromonas_allosaccharophila	Moraxella_pluranimalium	Klebsiella_pneumoniae	Leclercia_adecarboxylata	Hafnia_alvei	Aeromonas_media	Enterobacter_mori	Rheinheimera_pacifica	Morganella_morganii	Aeromonas_caviae	Shewanella_algae	Kluyvera_ascorbata	Kluyvera_georgiana	Enterobacter_asburiae	Hafnia_paralvei	Aeromonas_sanarellii	Citrobacter_freundii_complex
ISEcp1	0.37037	0.222222	0.0740741	0.444444	0.444444	0.259259	0	0.444444	0.444444	0	0.37037	0.444444	0.0740741	0.111111	0.222222	0	0.296296	0.0740741	0.296296	0.037037	0.259259	0.407407
IS4	0.185185	0.111111	0	0.259259	0.222222	0.0740741	0	0.259259	0.222222	0	0.185185	0.222222	0.037037	0.0740741	0.0740741	0	0.185185	0.037037	0.185185	0.037037	0.111111	0.222222
IS1R	0.407407	0.296296	0.0740741	0.481481	0.407407	0.222222	0	0.444444	0.481481	0	0.444444	0.407407	0.0740741	0.111111	0.185185	0	0.296296	0.0740741	0.296296	0.037037	0.222222	0.407407
ISVsa5	0.148148	0.111111	0	0.185185	0.148148	0	0	0.185185	0.148148	0.037037	0.148148	0.148148	0.037037	0.0740741	0.0740741	0	0.148148	0.037037	0.185185	0	0.0740741	0.148148
IS91	0	0	0	0	0	0	0	0	0	0	0	0	0	0	0	0	0	0	0	0	0	0
ISCR1	0.148148	0.037037	0	0.148148	0.148148	0.0740741	0	0.148148	0.148148	0	0.111111	0.148148	0.037037	0.0740741	0.0740741	0	0.111111	0.037037	0.111111	0	0.111111	0.148148
ISPps1	0.555556	0.333333	0.185185	0.62963	0.444444	0.259259	0	0.481481	0.666667	0	0.444444	0.481481	0.111111	0.111111	0.222222	0	0.296296	0.0740741	0.296296	0.037037	0.259259	0.444444
ISAba14	0.555556	0.333333	0.111111	0.62963	0.444444	0.259259	0	0.481481	0.666667	0	0.444444	0.481481	0.0740741	0.111111	0.222222	0	0.296296	0.0740741	0.296296	0.037037	0.259259	0.407407
IS15DI	0.259259	0.222222	0.0740741	0.333333	0.259259	0.0740741	0	0.296296	0.333333	0	0.333333	0.259259	0.0740741	0.111111	0.148148	0	0.222222	0.0740741	0.185185	0	0.148148	0.259259
IS10A	0	0.037037	0.037037	0.0740741	0.0740741	0.037037	0	0.0740741	0.0740741	0	0.0740741	0.0740741	0.037037	0.037037	0.037037	0	0.0740741	0.037037	0.037037	0	0.037037	0.0740741
ISKpn9	0.185185	0.148148	0.037037	0.259259	0.185185	0.0740741	0	0.222222	0.259259	0	0.259259	0.185185	0.0740741	0.111111	0.111111	0	0.185185	0.0740741	0.148148	0.037037	0.111111	0.185185
IS1S	0.37037	0.259259	0.0740741	0.444444	0.407407	0.222222	0	0.407407	0.444444	0	0.407407	0.407407	0.0740741	0.111111	0.185185	0	0.296296	0.0740741	0.296296	0.037037	0.222222	0.407407
ISAba4	0.37037	0.185185	0.0740741	0.407407	0.37037	0.259259	0	0.407407	0.407407	0	0.333333	0.37037	0.0740741	0.111111	0.222222	0	0.222222	0.0740741	0.222222	0.037037	0.259259	0.333333
IS6100	0.555556	0.37037	0.148148	0.703704	0.444444	0.259259	0	0.555556	0.666667	0.037037	0.444444	0.481481	0.0740741	0.111111	0.222222	0	0.296296	0.0740741	0.333333	0.037037	0.259259	0.444444
ISAba1	0.555556	0.333333	0.111111	0.62963	0.444444	0.259259	0	0.481481	0.62963	0	0.444444	0.481481	0.0740741	0.111111	0.222222	0	0.296296	0.0740741	0.296296	0.037037	0.259259	0.407407
IS3000	0.407407	0.259259	0.185185	0.481481	0.296296	0.148148	0	0.37037	0.444444	0	0.333333	0.333333	0.111111	0.111111	0.148148	0	0.259259	0.0740741	0.222222	0.037037	0.148148	0.296296
ISAba125	0.555556	0.333333	0.111111	0.62963	0.444444	0.259259	0	0.481481	0.666667	0	0.444444	0.481481	0.0740741	0.111111	0.222222	0	0.296296	0.0740741	0.296296	0.037037	0.259259	0.407407
ISAs2	0.296296	0.185185	0.037037	0.37037	0.37037	0.185185	0	0.37037	0.37037	0	0.296296	0.37037	0.0740741	0.111111	0.148148	0	0.296296	0.0740741	0.259259	0.037037	0.185185	0.333333
IS1595	0.037037	0	0	0.037037	0.037037	0	0	0.037037	0.037037	0	0.037037	0.037037	0.037037	0.037037	0.037037	0	0.037037	0	0.037037	0	0.037037	0.037037

## Sheet: source_data_Figure4c
	Acinetobacter_radioresistens	Acinetobacter_guillouiae	Shewanella_xiamenensis	Acinetobacter_baumannii	Enterobacter_cloacae	Aeromonas_allosaccharophila	Moraxella_pluranimalium	Klebsiella_pneumoniae	Leclercia_adecarboxylata	Hafnia_alvei	Aeromonas_media	Enterobacter_mori	Rheinheimera_pacifica	Morganella_morganii	Aeromonas_caviae	Shewanella_algae	Kluyvera_ascorbata	Kluyvera_georgiana	Enterobacter_asburiae	Hafnia_paralvei	Aeromonas_sanarellii	Citrobacter_freundii_complex
ISEcp1	0	0	0	0	0.05	0	0	0.106818	0.00454545	0.00454545	0	0.0136364	0	0.00909091	0	0.00681818	0.0136364	0	0.0159091	0.00909091	0	0.0568182
IS4	0	0	0	0	0.0477273	0	0	0.111364	0.00454545	0.00454545	0	0.0136364	0	0.00909091	0	0.0113636	0.0159091	0	0.0136364	0.0136364	0	0.0590909
IS1R	0	0	0	0	0.0704545	0	0	0.156818	0.00454545	0.0113636	0	0.0113636	0	0.00909091	0	0.0159091	0.0227273	0	0.0136364	0.0136364	0	0.0681818
ISVsa5	0.00227273	0	0	0	0.0659091	0	0	0.161364	0.00454545	0.0113636	0	0.0159091	0	0.00909091	0	0.0159091	0.025	0.00227273	0.0136364	0.0159091	0	0.0727273
IS91	0	0	0	0	0.00681818	0	0	0.0204545	0	0	0	0	0	0	0	0.00454545	0	0	0	0	0	0.00227273
ISCR1	0	0	0	0	0.00454545	0	0	0.00454545	0	0	0	0	0	0	0	0.00227273	0.00227273	0	0	0	0	0.00227273
ISPps1	0	0	0	0	0	0	0	0.00227273	0	0	0	0	0	0	0	0	0	0	0	0	0	0
ISAba14	0	0	0	0	0	0	0	0.00227273	0	0	0	0	0	0	0	0	0	0	0	0	0	0
IS15DI	0	0	0	0	0.0318182	0	0	0.0931818	0.00227273	0.00681818	0	0.00454545	0	0.00681818	0	0.00909091	0.0181818	0	0.00909091	0.00909091	0	0.0431818
IS10A	0	0	0	0	0	0	0	0	0	0	0	0	0	0	0	0	0	0	0	0	0	0
ISKpn9	0	0	0	0	0	0	0	0	0	0	0	0	0	0	0	0	0	0	0	0	0	0
IS1S	0	0	0	0	0.075	0	0	0.168182	0.00454545	0.0136364	0	0.0181818	0	0.0113636	0	0.0159091	0.0227273	0.00227273	0.0181818	0.0204545	0	0.075
ISAba4	0	0	0	0	0	0	0	0	0	0	0	0	0	0	0	0	0	0	0	0	0	0
IS6100	0	0	0	0	0.00227273	0	0	0.025	0.00227273	0.00454545	0	0.00227273	0	0.00454545	0	0	0.00454545	0	0	0.00681818	0	0.0159091
ISAba1	0	0	0	0	0	0	0	0	0	0	0	0	0	0	0	0	0	0	0	0	0	0
IS3000	0	0	0	0	0.00454545	0	0	0.0159091	0	0	0	0	0	0.00454545	0	0	0.00454545	0	0.00227273	0	0	0.00909091
ISAba125	0	0	0	0	0.0386364	0	0	0.0795455	0.00454545	0.00227273	0	0.00681818	0	0.00681818	0	0.00681818	0.0181818	0	0.0113636	0.00681818	0	0.0409091
ISAs2	0	0	0	0	0.0136364	0	0	0.0409091	0.00227273	0	0	0.00681818	0	0.00227273	0	0.00227273	0.00909091	0	0.00227273	0.00681818	0	0.0181818
IS1595	0	0	0	0	0	0	0	0	0	0	0	0	0	0	0	0	0	0	0	0	0	0

## Sheet: source_data_Figure4d
	Acinetobacter_radioresistens	Acinetobacter_guillouiae	Shewanella_xiamenensis	Acinetobacter_baumannii	Enterobacter_cloacae	Aeromonas_allosaccharophila	Moraxella_pluranimalium	Klebsiella_pneumoniae	Leclercia_adecarboxylata	Hafnia_alvei	Aeromonas_media	Enterobacter_mori	Rheinheimera_pacifica	Morganella_morganii	Aeromonas_caviae	Shewanella_algae	Kluyvera_ascorbata	Kluyvera_georgiana	Enterobacter_asburiae	Hafnia_paralvei	Aeromonas_sanarellii	Citrobacter_freundii_complex
ISEcp1	0.920792	0.980198	0.613861	1	0.910891	0.861386	0.386139	0.960396	0.544554	0.227723	0.970297	0.722772	0.0594059	0.732673	0.891089	0	0.772277	0.445545	0.772277	0.574257	0.554455	0.940594
IS4	0.643564	0.683168	0.39604	0.693069	0.643564	0.584158	0.277228	0.683168	0.455446	0.207921	0.673267	0.574257	0.0594059	0.514851	0.613861	0	0.574257	0.366337	0.60396	0.455446	0.346535	0.653465
IS1R	0.920792	0.980198	0.613861	1	0.910891	0.861386	0.386139	0.960396	0.544554	0.227723	0.970297	0.722772	0.0594059	0.732673	0.891089	0	0.772277	0.445545	0.772277	0.574257	0.554455	0.940594
ISVsa5	0.712871	0.782178	0.49505	0.792079	0.752475	0.683168	0.306931	0.782178	0.49505	0.178218	0.772277	0.643564	0.0594059	0.584158	0.70297	0	0.623762	0.405941	0.653465	0.475248	0.465347	0.762376
IS91	0.178218	0.19802	0.148515	0.207921	0.19802	0.188119	0.0792079	0.207921	0.188119	0.039604	0.19802	0.19802	0.0594059	0.188119	0.19802	0	0.19802	0.178218	0.19802	0.108911	0.158416	0.19802
ISCR1	0.336634	0.336634	0.247525	0.346535	0.29703	0.29703	0.148515	0.336634	0.247525	0.029703	0.336634	0.267327	0.039604	0.257426	0.326733	0	0.287129	0.207921	0.277228	0.188119	0.267327	0.326733
ISPps1	0.920792	0.980198	0.613861	1	0.910891	0.861386	0.386139	0.960396	0.544554	0.227723	0.970297	0.722772	0.0594059	0.732673	0.891089	0	0.772277	0.445545	0.772277	0.574257	0.554455	0.940594
ISAba14	0.920792	0.980198	0.613861	1	0.910891	0.861386	0.386139	0.960396	0.544554	0.227723	0.970297	0.722772	0.0594059	0.732673	0.891089	0	0.772277	0.445545	0.772277	0.574257	0.554455	0.940594
IS15DI	0.613861	0.663366	0.455446	0.673267	0.633663	0.574257	0.346535	0.663366	0.386139	0.148515	0.653465	0.524752	0.049505	0.534653	0.633663	0	0.574257	0.356436	0.554455	0.386139	0.425743	0.663366
IS10A	0.465347	0.485149	0.366337	0.49505	0.455446	0.445545	0.217822	0.475248	0.247525	0.0990099	0.485149	0.376238	0.019802	0.336634	0.445545	0	0.39604	0.217822	0.376238	0.267327	0.267327	0.475248
ISKpn9	0.90099	0.960396	0.613861	0.980198	0.90099	0.851485	0.386139	0.950495	0.534653	0.217822	0.950495	0.70297	0.0594059	0.732673	0.881188	0	0.762376	0.445545	0.752475	0.554455	0.554455	0.920792
IS1S	0.920792	0.980198	0.613861	1	0.910891	0.861386	0.386139	0.960396	0.544554	0.227723	0.970297	0.722772	0.0594059	0.732673	0.891089	0	0.772277	0.445545	0.772277	0.574257	0.554455	0.940594
ISAba4	0.891089	0.940594	0.574257	0.960396	0.871287	0.821782	0.386139	0.920792	0.534653	0.207921	0.930693	0.693069	0.0594059	0.693069	0.851485	0	0.742574	0.435644	0.752475	0.544554	0.534653	0.90099
IS6100	0.910891	0.970297	0.613861	0.990099	0.910891	0.851485	0.386139	0.960396	0.544554	0.227723	0.960396	0.722772	0.0594059	0.732673	0.881188	0	0.772277	0.445545	0.772277	0.574257	0.554455	0.940594
ISAba1	0.920792	0.980198	0.613861	1	0.910891	0.861386	0.386139	0.960396	0.544554	0.227723	0.970297	0.722772	0.0594059	0.732673	0.891089	0	0.772277	0.445545	0.772277	0.574257	0.554455	0.940594
IS3000	0.910891	0.970297	0.613861	0.990099	0.90099	0.861386	0.376238	0.950495	0.534653	0.227723	0.960396	0.722772	0.0594059	0.722772	0.891089	0	0.762376	0.435644	0.772277	0.574257	0.554455	0.930693
ISAba125	0.920792	0.980198	0.613861	1	0.910891	0.861386	0.386139	0.960396	0.544554	0.227723	0.970297	0.722772	0.0594059	0.732673	0.891089	0	0.772277	0.445545	0.772277	0.574257	0.554455	0.940594
ISAs2	0.920792	0.980198	0.613861	1	0.910891	0.861386	0.386139	0.960396	0.544554	0.227723	0.970297	0.722772	0.0594059	0.732673	0.891089	0	0.772277	0.445545	0.772277	0.574257	0.554455	0.940594
IS1595	0.049505	0.0594059	0.039604	0.0594059	0.0594059	0.0594059	0.049505	0.0594059	0.00990099	0	0.0594059	0.0594059	0	0.049505	0.0594059	0	0.0594059	0.039604	0.0594059	0.019802	0.039604	0.0594059
